# Supplementary material for: Aberrant (pro)renin receptor expression induces genomic instability in pancreatic ductal adenocarcinoma through upregulation of SMARCA5/SNF2H
Source: Commun Biol. 2020 Nov 27;3:724. doi: 10.1038/s42003-020-01434-x (PMC7695732; doi:10.1038/s42003-020-01434-x)
Supplement: Supplementary file 4 — Supplementary Data 1 [file 42003_2020_1434_MOESM4_ESM.xlsx]

## Sheet: Somatic mutations
Supplementary Data 1. The number of somatic mutations in HPDE-1/E6E7 cell population with transient and stable (P)RR expression.
Transient
Cell	SNV	Indel	Total	Cell	Nonsynonymous SNV	SNV in splice site	Indel in CDS	Total
Mock	234	17	251	Mock	4	0	0	4
(P)RR	378	15	393	(P)RR	7	6	0	13
Stable
Cell	SNV	Indel	Total	Cell	Nonsynonymous SNV	SNV in splice site	Indel in CDS	Total
Mock	1512	24	1536	Mock	7	1	1	9
(P)RR	9868	26	9894	(P)RR	63	0	0	63

## Sheet: SVs
Supplementary Data 1 (Continued). The number of SVs in HPDE-1/E6E7 cell population with transient and stable (P)RR expression.
Transient
Cell	Chromosomal translocation	Inversion	Tandem duplication	Deletion	Total
Mock	2	1	3	5	11
(P)RR	1	3	0	4	8
Stable
Cell	Chromosomal translocation	Inversion	Tandem duplication	Deletion	Total
Mock	15	7	7	0	29
(P)RR	122	63	39	30	254
