# Supplementary material for: Aberrant (pro)renin receptor expression induces genomic instability in pancreatic ductal adenocarcinoma through upregulation of SMARCA5/SNF2H
Source: Commun Biol. 2020 Nov 27;3:724. doi: 10.1038/s42003-020-01434-x (PMC7695732; doi:10.1038/s42003-020-01434-x)
Supplement: Supplementary file 7 — Supplementary Data 4 [file 42003_2020_1434_MOESM7_ESM.xlsx]

## Sheet: DNA binding and or Chromatin
Supplementary Data 4. All of the molecules associated with chromatin and/or DNA binding protein affected by aberrant (P)RR expression were used for Ingenuity Pathway Analysis (IPA).
Number	Significant	"=-LOG(P-value)	Difference	Master Protein Accessions	Annotated Sequence	Positions in Master Proteins	Gene name	UniProt names	GOBP name	GOMF name	GOCC name	Protein name
1	+	1.78137	3.18475	Q9NY61	[R].VLGKPEPAAQPVPESLPGEPEILPQAPANAHLK.[D]	Q9NY61 [419-451]	AATF	AATF_HUMAN	biological adhesion;biological regulation;cell adhesion;cell division;cell surface receptor linked signaling pathway;cellular component biogenesis;cellular component biogenesis at cellular level;cellular component organization or biogenesis;cellular component organization or biogenesis at cellular level;cellular process;cellular response to stimulus;cellular response to stress;embryonic cleavage;…	binding;leucine zipper domain binding;LRR domain binding;nucleic acid binding transcription factor activity;protein binding;protein domain specific binding;sequence-specific DNA binding transcription factor activity	adherens junction;anchoring junction;cell junction;cell part;cell-substrate adherens junction;cell-substrate junction;centrosome;cytoplasm;cytoplasmic part;cytoskeletal part;focal adhesion;Golgi apparatus;intracellular membrane-bounded organelle;intracellular non-membrane-bounded organelle;intracellular organelle;intracellular organelle part;intracellular part;membrane-bounded organelle;microtubu…	Protein AATF
2	+	3.98479	1.59724	P60709;P63261	[K].DLYANTVLSGGTTMYPGIADR.[M]	P60709 [292-312];P63261 [292-312]	ACTB;ACTG1	ACTB_HUMAN;ACTG_HUMAN	actin cytoskeleton organization;actin filament-based process;actomyosin structure organization;adherens junction organization;anatomical structure development;anatomical structure homeostasis;ATP-dependent chromatin remodeling;axon guidance;biological adhesion;biological regulation;blood coagulation;cell adhesion;cell junction assembly;cell junction organization;cell surface receptor linked signa…	adenyl nucleotide binding;adenyl ribonucleotide binding;ATP binding;binding;cytoskeletal protein binding;enzyme binding;identical protein binding;kinesin binding;nitric-oxide synthase binding;nucleotide binding;protein binding;purine nucleotide binding;purine ribonucleoside triphosphate binding;purine ribonucleotide binding;ribonucleotide binding;structural constituent of cytoskeleton;structural …	adherens junction;anchoring junction;axon;blood microparticle;cell cortex part;cell junction;cell part;cell projection;cell-substrate adherens junction;cell-substrate junction;chromatin;chromosomal part;contractile fiber;cortical cytoskeleton;cytoplasm;cytoplasmic part;cytoskeletal part;cytoskeleton;cytosol;extracellular membrane-bounded organelle;extracellular organelle;extracellular region part…	Actin, cytoplasmic 1;Actin, cytoplasmic 1, N-terminally processed;Actin, cytoplasmic 2;Actin, cytoplasmic 2, N-terminally processed
	+	1.62112	-3.04555	P60709;P63261	[R].TTGIVMDSGDGVTHTVPIYEGYALPHAILR.[L]	P60709 [148-177];P63261 [148-177]	ACTB;ACTG1	ACTB_HUMAN;ACTG_HUMAN	actin cytoskeleton organization;actin filament-based process;actomyosin structure organization;adherens junction organization;anatomical structure development;anatomical structure homeostasis;ATP-dependent chromatin remodeling;axon guidance;biological adhesion;biological regulation;blood coagulation;cell adhesion;cell junction assembly;cell junction organization;cell surface receptor linked signa…	adenyl nucleotide binding;adenyl ribonucleotide binding;ATP binding;binding;cytoskeletal protein binding;enzyme binding;identical protein binding;kinesin binding;nitric-oxide synthase binding;nucleotide binding;protein binding;purine nucleotide binding;purine ribonucleoside triphosphate binding;purine ribonucleotide binding;ribonucleotide binding;structural constituent of cytoskeleton;structural …	adherens junction;anchoring junction;axon;blood microparticle;cell cortex part;cell junction;cell part;cell projection;cell-substrate adherens junction;cell-substrate junction;chromatin;chromosomal part;contractile fiber;cortical cytoskeleton;cytoplasm;cytoplasmic part;cytoskeletal part;cytoskeleton;cytosol;extracellular membrane-bounded organelle;extracellular organelle;extracellular region part…	Actin, cytoplasmic 1;Actin, cytoplasmic 1, N-terminally processed;Actin, cytoplasmic 2;Actin, cytoplasmic 2, N-terminally processed
	+	4.7031	-4.09001	P60709;P63261	[K].ILTERGYSFTTTAER.[E]	P60709 [192-206];P63261 [192-206]	ACTB;ACTG1	ACTB_HUMAN;ACTG_HUMAN	actin cytoskeleton organization;actin filament-based process;actomyosin structure organization;adherens junction organization;anatomical structure development;anatomical structure homeostasis;ATP-dependent chromatin remodeling;axon guidance;biological adhesion;biological regulation;blood coagulation;cell adhesion;cell junction assembly;cell junction organization;cell surface receptor linked signa…	adenyl nucleotide binding;adenyl ribonucleotide binding;ATP binding;binding;cytoskeletal protein binding;enzyme binding;identical protein binding;kinesin binding;nitric-oxide synthase binding;nucleotide binding;protein binding;purine nucleotide binding;purine ribonucleoside triphosphate binding;purine ribonucleotide binding;ribonucleotide binding;structural constituent of cytoskeleton;structural …	adherens junction;anchoring junction;axon;blood microparticle;cell cortex part;cell junction;cell part;cell projection;cell-substrate adherens junction;cell-substrate junction;chromatin;chromosomal part;contractile fiber;cortical cytoskeleton;cytoplasm;cytoplasmic part;cytoskeletal part;cytoskeleton;cytosol;extracellular membrane-bounded organelle;extracellular organelle;extracellular region part…	Actin, cytoplasmic 1;Actin, cytoplasmic 1, N-terminally processed;Actin, cytoplasmic 2;Actin, cytoplasmic 2, N-terminally processed
3	+	1.55489	6.14311	P55265-1	[R].CFNTLTNSFQPSLLGR.[K]	P55265-1 [851-866]	ADAR	DSRAD_HUMAN	adenosine to inosine editing;anatomical structure development;base conversion or substitution editing;biological regulation;cell differentiation;cell surface receptor linked signaling pathway;cellular component assembly;cellular component assembly at cellular level;cellular component organization;cellular component organization at cellular level;cellular component organization or biogenesis;cellu…	adenosine deaminase activity;binding;catalytic activity;cation binding;deaminase activity;DNA binding;double-stranded RNA adenosine deaminase activity;hydrolase activity;hydrolase activity, acting on carbon-nitrogen (but not peptide) bonds;hydrolase activity, acting on carbon-nitrogen (but not peptide) bonds, in cyclic amidines;ion binding;metal ion binding;nucleic acid binding	cell part;cytoplasm;intracellular membrane-bounded organelle;intracellular non-membrane-bounded organelle;intracellular organelle;intracellular organelle part;intracellular part;membrane;membrane-bounded organelle;non-membrane-bounded organelle;nuclear part;nucleolus;nucleoplasm;nucleus;organelle;organelle part	Double-stranded RNA-specific adenosine deaminase
	+	1.84534	2.90201	P55265-1	[K].SPVTTLLECMHK.[L]	P55265-1 [614-625]	ADAR	DSRAD_HUMAN	adenosine to inosine editing;anatomical structure development;base conversion or substitution editing;biological regulation;cell differentiation;cell surface receptor linked signaling pathway;cellular component assembly;cellular component assembly at cellular level;cellular component organization;cellular component organization at cellular level;cellular component organization or biogenesis;cellu…	adenosine deaminase activity;binding;catalytic activity;cation binding;deaminase activity;DNA binding;double-stranded RNA adenosine deaminase activity;hydrolase activity;hydrolase activity, acting on carbon-nitrogen (but not peptide) bonds;hydrolase activity, acting on carbon-nitrogen (but not peptide) bonds, in cyclic amidines;ion binding;metal ion binding;nucleic acid binding	cell part;cytoplasm;intracellular membrane-bounded organelle;intracellular non-membrane-bounded organelle;intracellular organelle;intracellular organelle part;intracellular part;membrane;membrane-bounded organelle;non-membrane-bounded organelle;nuclear part;nucleolus;nucleoplasm;nucleus;organelle;organelle part	Double-stranded RNA-specific adenosine deaminase
4	+	2.16303	3.86058	Q9H2P0	[K].ICTICNELFPENVYSVHFEK.[E]	Q9H2P0 [448-467]	ADNP	ADNP_HUMAN	biological regulation;biosynthetic process;cellular biosynthetic process;cellular macromolecule biosynthetic process;cellular macromolecule metabolic process;cellular metabolic process;cellular nitrogen compound metabolic process;cellular process;macromolecule biosynthetic process;macromolecule metabolic process;metabolic process;negative regulation of apoptosis;negative regulation of biological …	binding;cation binding;chromatin binding;DNA binding;ion binding;metal ion binding;nucleic acid binding	cell part;extracellular region part;extracellular space;intracellular membrane-bounded organelle;intracellular organelle;intracellular part;membrane-bounded organelle;nucleus;organelle	Activity-dependent neuroprotector homeobox protein
	+	2.77148	2.9073	Q9H2P0	[K].ISNDNPEEHVLK.[V]	Q9H2P0 [903-914]	ADNP	ADNP_HUMAN	biological regulation;biosynthetic process;cellular biosynthetic process;cellular macromolecule biosynthetic process;cellular macromolecule metabolic process;cellular metabolic process;cellular nitrogen compound metabolic process;cellular process;macromolecule biosynthetic process;macromolecule metabolic process;metabolic process;negative regulation of apoptosis;negative regulation of biological …	binding;cation binding;chromatin binding;DNA binding;ion binding;metal ion binding;nucleic acid binding	cell part;extracellular region part;extracellular space;intracellular membrane-bounded organelle;intracellular organelle;intracellular part;membrane-bounded organelle;nucleus;organelle	Activity-dependent neuroprotector homeobox protein
5	+	2.01266	-2.90783	Q9BTT0	[K].EEIQDEEDDDDYVEEGEEEEEEEEGGLRGEK.[R]	Q9BTT0 [224-254]	ANP32E	AN32E_HUMAN	ATP-dependent chromatin remodeling;cellular component organization;cellular component organization at cellular level;cellular component organization or biogenesis;cellular component organization or biogenesis at cellular level;cellular macromolecular complex subunit organization;cellular process;chromatin modification;chromatin organization;chromatin remodeling;chromosome organization;histone exc…	binding;enzyme inhibitor activity;enzyme regulator activity;histone binding;phosphatase inhibitor activity;phosphatase regulator activity;protein binding	cell part;chromatin remodeling complex;chromosomal part;cytoplasmic membrane-bounded vesicle;cytoplasmic part;cytoplasmic vesicle;intracellular membrane-bounded organelle;intracellular organelle;intracellular organelle part;intracellular part;macromolecular complex;membrane-bounded organelle;membrane-bounded vesicle;nuclear chromosome part;nuclear part;nucleus;organelle;organelle part;protein com…	Acidic leucine-rich nuclear phosphoprotein 32 family member E
6	+	1.91584	3.50973	P27695	[K].ICSWNVDGLR.[A]	P27695 [64-73]	APEX1	APEX1_HUMAN	aging;anatomical structure homeostasis;base-excision repair;biological regulation;biosynthetic process;cell cycle;cell redox homeostasis;cellular biosynthetic process;cellular component organization;cellular component organization at cellular level;cellular component organization or biogenesis;cellular component organization or biogenesis at cellular level;cellular homeostasis;cellular macromolec…	3'-5' exonuclease activity;3'-5'-exodeoxyribonuclease activity;binding;carbon-oxygen lyase activity;catalytic activity;cation binding;chromatin binding;chromatin DNA binding;damaged DNA binding;deoxyribonuclease activity;DNA binding;DNA N-glycosylase activity;DNA-(apurinic or apyrimidinic site) lyase activity;double-stranded DNA specific 3'-5' exodeoxyribonuclease activity;double-stranded DNA spe…	cell part;centrosome;cytoplasm;cytoplasmic part;cytoskeletal part;endoplasmic reticulum;intracellular membrane-bounded organelle;intracellular non-membrane-bounded organelle;intracellular organelle;intracellular organelle part;intracellular part;macromolecular complex;membrane-bounded organelle;microtubule organizing center;mitochondrion;non-membrane-bounded organelle;nuclear body;nuclear part;nu…	DNA-(apurinic or apyrimidinic site) lyase;DNA-(apurinic or apyrimidinic site) lyase, mitochondrial
	+	1.59378	-3.27991	P27695	[K].LPAELQELPGLSHQYWSAPSDK.[E]	P27695 [104-125]	APEX1	APEX1_HUMAN	aging;anatomical structure homeostasis;base-excision repair;biological regulation;biosynthetic process;cell cycle;cell redox homeostasis;cellular biosynthetic process;cellular component organization;cellular component organization at cellular level;cellular component organization or biogenesis;cellular component organization or biogenesis at cellular level;cellular homeostasis;cellular macromolec…	3'-5' exonuclease activity;3'-5'-exodeoxyribonuclease activity;binding;carbon-oxygen lyase activity;catalytic activity;cation binding;chromatin binding;chromatin DNA binding;damaged DNA binding;deoxyribonuclease activity;DNA binding;DNA N-glycosylase activity;DNA-(apurinic or apyrimidinic site) lyase activity;double-stranded DNA specific 3'-5' exodeoxyribonuclease activity;double-stranded DNA spe…	cell part;centrosome;cytoplasm;cytoplasmic part;cytoskeletal part;endoplasmic reticulum;intracellular membrane-bounded organelle;intracellular non-membrane-bounded organelle;intracellular organelle;intracellular organelle part;intracellular part;macromolecular complex;membrane-bounded organelle;microtubule organizing center;mitochondrion;non-membrane-bounded organelle;nuclear body;nuclear part;nu…	DNA-(apurinic or apyrimidinic site) lyase;DNA-(apurinic or apyrimidinic site) lyase, mitochondrial
7	+	2.57122	-1.88912	Q8IXM2;Q8IXM2-2	[K].VGEIFSAAGAAFTK.[L]	Q8IXM2 [8-21];Q8IXM2-2 [8-21]	BAP18	BAP18_HUMAN	cellular component organization;cellular component organization at cellular level;cellular component organization or biogenesis;cellular component organization or biogenesis at cellular level;cellular process;chromatin modification;chromatin organization;chromosome organization;organelle organization	binding;chromatin binding;DNA binding;nucleic acid binding	cell part;chromatin remodeling complex;histone methyltransferase complex;intracellular organelle part;intracellular part;ISWI complex;macromolecular complex;methyltransferase complex;MLL1 complex;nuclear part;nucleoplasm part;NURF complex;organelle part;protein complex	Chromatin complexes subunit BAP18
	+	2.25967	-2.717	Q8IXM2;Q8IXM2-2	[K].VYEDSGIPLPAESPK.[K]	Q8IXM2 [84-98];Q8IXM2-2 [50-64]	BAP18	BAP18_HUMAN	cellular component organization;cellular component organization at cellular level;cellular component organization or biogenesis;cellular component organization or biogenesis at cellular level;cellular process;chromatin modification;chromatin organization;chromosome organization;organelle organization	binding;chromatin binding;DNA binding;nucleic acid binding	cell part;chromatin remodeling complex;histone methyltransferase complex;intracellular organelle part;intracellular part;ISWI complex;macromolecular complex;methyltransferase complex;MLL1 complex;nuclear part;nucleoplasm part;NURF complex;organelle part;protein complex	Chromatin complexes subunit BAP18
8	+	2.50959	1.69177	Q9UIG0	[K].LVDTAWLEIMTK.[Y]	Q9UIG0 [102-113]	BAZ1B	BAZ1B_HUMAN	anatomical structure morphogenesis;biological regulation;biosynthetic process;cellular biosynthetic process;cellular component organization;cellular component organization at cellular level;cellular component organization or biogenesis;cellular component organization or biogenesis at cellular level;cellular macromolecule biosynthetic process;cellular macromolecule metabolic process;cellular metab…	acetylcholine receptor regulator activity;adenyl nucleotide binding;adenyl ribonucleotide binding;ATP binding;binding;catalytic activity;cation binding;chromatin binding;histone acetyl-lysine binding;histone binding;histone kinase activity;ion binding;kinase activity;metal ion binding;non-membrane spanning protein tyrosine kinase activity;nucleotide binding;phosphotransferase activity, alcohol gr…	cell part;centromeric heterochromatin;chromatin;chromosomal part;chromosome;condensed chromosome;heterochromatin;intracellular membrane-bounded organelle;intracellular non-membrane-bounded organelle;intracellular organelle;intracellular organelle part;intracellular part;membrane-bounded organelle;non-membrane-bounded organelle;nucleus;organelle;organelle part	Tyrosine-protein kinase BAZ1B
9	+	3.23485	1.71197	Q9UIF9	[K].DVPSLGVLQEGLLCQGDSLGEVQDLLVR.[L]	Q9UIF9 [875-902]	BAZ2A	BAZ2A_HUMAN	biological regulation;biosynthetic process;cellular biosynthetic process;cellular component assembly;cellular component assembly at cellular level;cellular component organization;cellular component organization at cellular level;cellular component organization or biogenesis;cellular component organization or biogenesis at cellular level;cellular macromolecule biosynthetic process;cellular macromo…	binding;cation binding;DNA binding;histone acetyl-lysine binding;histone binding;ion binding;ligand-dependent nuclear receptor binding;metal ion binding;nucleic acid binding;protein binding;receptor binding;RNA binding;transition metal ion binding;zinc ion binding	cell part;chromatin;chromatin remodeling complex;chromatin silencing complex;chromosomal part;heterochromatin;intracellular non-membrane-bounded organelle;intracellular organelle;intracellular organelle part;intracellular part;macromolecular complex;non-membrane-bounded organelle;nuclear part;nucleolus;organelle;organelle part;protein complex;rDNA heterochromatin	Bromodomain adjacent to zinc finger domain protein 2A
10	+	2.41382	3.63364	Q9NYF8-1	[K].DTFEHDPSESIDEFNK.[S]	Q9NYF8-1 [189-204]	BCLAF1	BCLF1_HUMAN	apoptosis;biological regulation;biosynthetic process;cell death;cellular biosynthetic process;cellular macromolecule biosynthetic process;cellular macromolecule metabolic process;cellular metabolic process;cellular nitrogen compound metabolic process;cellular process;cellular response to stimulus;cellular response to stress;death;macromolecule biosynthetic process;macromolecule metabolic process;…	binding;DNA binding;nucleic acid binding	cell part;cytoplasm;intracellular membrane-bounded organelle;intracellular non-membrane-bounded organelle;intracellular organelle;intracellular organelle part;intracellular part;membrane-bounded organelle;non-membrane-bounded organelle;nuclear part;nucleolus;nucleoplasm;nucleus;organelle;organelle part	Bcl-2-associated transcription factor 1
11	+	4.42431	-1.37219	P27797	[K].KPEDWDEEMDGEWEPPVIQNPEYK.[G]	P27797 [249-272]	CALR	CALR_HUMAN	actin cytoskeleton organization;actin filament-based process;aging;antigen processing and presentation;antigen processing and presentation of exogenous antigen;antigen processing and presentation of exogenous peptide antigen;antigen processing and presentation of exogenous peptide antigen via MHC class I;antigen processing and presentation of exogenous peptide antigen via MHC class I, TAP-depende…	androgen receptor binding;binding;calcium ion binding;carbohydrate binding;cation binding;chaperone binding;complement binding;complement component C1q binding;DNA binding;enzyme binding;glycoprotein binding;hormone binding;hormone receptor binding;integrin binding;ion binding;iron ion binding;metal ion binding;mRNA binding;nuclear hormone receptor binding;nucleic acid binding;opsonin binding;pep…	acrosomal vesicle;adherens junction;anchoring junction;cell junction;cell part;cell surface;cell-substrate adherens junction;cell-substrate junction;cytoplasm;cytoplasmic membrane-bounded vesicle;cytoplasmic membrane-bounded vesicle lumen;cytoplasmic part;cytoplasmic vesicle;cytoplasmic vesicle part;cytosol;endocytic vesicle lumen;endoplasmic reticulum;endoplasmic reticulum lumen;endoplasmic reti…	Calreticulin
	+	3.37695	-1.55574	P27797	[K].IDNSQVESGSLEDDWDFLPPK.[K]	P27797 [186-206]	CALR	CALR_HUMAN	actin cytoskeleton organization;actin filament-based process;aging;antigen processing and presentation;antigen processing and presentation of exogenous antigen;antigen processing and presentation of exogenous peptide antigen;antigen processing and presentation of exogenous peptide antigen via MHC class I;antigen processing and presentation of exogenous peptide antigen via MHC class I, TAP-depende…	androgen receptor binding;binding;calcium ion binding;carbohydrate binding;cation binding;chaperone binding;complement binding;complement component C1q binding;DNA binding;enzyme binding;glycoprotein binding;hormone binding;hormone receptor binding;integrin binding;ion binding;iron ion binding;metal ion binding;mRNA binding;nuclear hormone receptor binding;nucleic acid binding;opsonin binding;pep…	acrosomal vesicle;adherens junction;anchoring junction;cell junction;cell part;cell surface;cell-substrate adherens junction;cell-substrate junction;cytoplasm;cytoplasmic membrane-bounded vesicle;cytoplasmic membrane-bounded vesicle lumen;cytoplasmic part;cytoplasmic vesicle;cytoplasmic vesicle part;cytosol;endocytic vesicle lumen;endoplasmic reticulum;endoplasmic reticulum lumen;endoplasmic reti…	Calreticulin
	+	4.60137	-1.57015	P27797	[K].KPEDWDEEMDGEWEPPVIQNPEYK.[G]	P27797 [249-272]	CALR	CALR_HUMAN	actin cytoskeleton organization;actin filament-based process;aging;antigen processing and presentation;antigen processing and presentation of exogenous antigen;antigen processing and presentation of exogenous peptide antigen;antigen processing and presentation of exogenous peptide antigen via MHC class I;antigen processing and presentation of exogenous peptide antigen via MHC class I, TAP-depende…	androgen receptor binding;binding;calcium ion binding;carbohydrate binding;cation binding;chaperone binding;complement binding;complement component C1q binding;DNA binding;enzyme binding;glycoprotein binding;hormone binding;hormone receptor binding;integrin binding;ion binding;iron ion binding;metal ion binding;mRNA binding;nuclear hormone receptor binding;nucleic acid binding;opsonin binding;pep…	acrosomal vesicle;adherens junction;anchoring junction;cell junction;cell part;cell surface;cell-substrate adherens junction;cell-substrate junction;cytoplasm;cytoplasmic membrane-bounded vesicle;cytoplasmic membrane-bounded vesicle lumen;cytoplasmic part;cytoplasmic vesicle;cytoplasmic vesicle part;cytosol;endocytic vesicle lumen;endoplasmic reticulum;endoplasmic reticulum lumen;endoplasmic reti…	Calreticulin
	+	3.05168	-1.67835	P27797	[K].LFPNSLDQTDMHGDSEYNIMFGPDICGPGTK.[K]	P27797 [112-142]	CALR	CALR_HUMAN	actin cytoskeleton organization;actin filament-based process;aging;antigen processing and presentation;antigen processing and presentation of exogenous antigen;antigen processing and presentation of exogenous peptide antigen;antigen processing and presentation of exogenous peptide antigen via MHC class I;antigen processing and presentation of exogenous peptide antigen via MHC class I, TAP-depende…	androgen receptor binding;binding;calcium ion binding;carbohydrate binding;cation binding;chaperone binding;complement binding;complement component C1q binding;DNA binding;enzyme binding;glycoprotein binding;hormone binding;hormone receptor binding;integrin binding;ion binding;iron ion binding;metal ion binding;mRNA binding;nuclear hormone receptor binding;nucleic acid binding;opsonin binding;pep…	acrosomal vesicle;adherens junction;anchoring junction;cell junction;cell part;cell surface;cell-substrate adherens junction;cell-substrate junction;cytoplasm;cytoplasmic membrane-bounded vesicle;cytoplasmic membrane-bounded vesicle lumen;cytoplasmic part;cytoplasmic vesicle;cytoplasmic vesicle part;cytosol;endocytic vesicle lumen;endoplasmic reticulum;endoplasmic reticulum lumen;endoplasmic reti…	Calreticulin
	+	5.47977	-1.68719	P27797	[R].FYALSASFEPFSNK.[G]	P27797 [74-87]	CALR	CALR_HUMAN	actin cytoskeleton organization;actin filament-based process;aging;antigen processing and presentation;antigen processing and presentation of exogenous antigen;antigen processing and presentation of exogenous peptide antigen;antigen processing and presentation of exogenous peptide antigen via MHC class I;antigen processing and presentation of exogenous peptide antigen via MHC class I, TAP-depende…	androgen receptor binding;binding;calcium ion binding;carbohydrate binding;cation binding;chaperone binding;complement binding;complement component C1q binding;DNA binding;enzyme binding;glycoprotein binding;hormone binding;hormone receptor binding;integrin binding;ion binding;iron ion binding;metal ion binding;mRNA binding;nuclear hormone receptor binding;nucleic acid binding;opsonin binding;pep…	acrosomal vesicle;adherens junction;anchoring junction;cell junction;cell part;cell surface;cell-substrate adherens junction;cell-substrate junction;cytoplasm;cytoplasmic membrane-bounded vesicle;cytoplasmic membrane-bounded vesicle lumen;cytoplasmic part;cytoplasmic vesicle;cytoplasmic vesicle part;cytosol;endocytic vesicle lumen;endoplasmic reticulum;endoplasmic reticulum lumen;endoplasmic reti…	Calreticulin
	+	3.17319	-2.00877	P27797	[K].DDEFTHLYTLIVRPDNTYEVK.[I]	P27797 [165-185]	CALR	CALR_HUMAN	actin cytoskeleton organization;actin filament-based process;aging;antigen processing and presentation;antigen processing and presentation of exogenous antigen;antigen processing and presentation of exogenous peptide antigen;antigen processing and presentation of exogenous peptide antigen via MHC class I;antigen processing and presentation of exogenous peptide antigen via MHC class I, TAP-depende…	androgen receptor binding;binding;calcium ion binding;carbohydrate binding;cation binding;chaperone binding;complement binding;complement component C1q binding;DNA binding;enzyme binding;glycoprotein binding;hormone binding;hormone receptor binding;integrin binding;ion binding;iron ion binding;metal ion binding;mRNA binding;nuclear hormone receptor binding;nucleic acid binding;opsonin binding;pep…	acrosomal vesicle;adherens junction;anchoring junction;cell junction;cell part;cell surface;cell-substrate adherens junction;cell-substrate junction;cytoplasm;cytoplasmic membrane-bounded vesicle;cytoplasmic membrane-bounded vesicle lumen;cytoplasmic part;cytoplasmic vesicle;cytoplasmic vesicle part;cytosol;endocytic vesicle lumen;endoplasmic reticulum;endoplasmic reticulum lumen;endoplasmic reti…	Calreticulin
	+	4.07362	-2.03396	P27797	[K].DPDASKPEDWDER.[A]	P27797 [210-222]	CALR	CALR_HUMAN	actin cytoskeleton organization;actin filament-based process;aging;antigen processing and presentation;antigen processing and presentation of exogenous antigen;antigen processing and presentation of exogenous peptide antigen;antigen processing and presentation of exogenous peptide antigen via MHC class I;antigen processing and presentation of exogenous peptide antigen via MHC class I, TAP-depende…	androgen receptor binding;binding;calcium ion binding;carbohydrate binding;cation binding;chaperone binding;complement binding;complement component C1q binding;DNA binding;enzyme binding;glycoprotein binding;hormone binding;hormone receptor binding;integrin binding;ion binding;iron ion binding;metal ion binding;mRNA binding;nuclear hormone receptor binding;nucleic acid binding;opsonin binding;pep…	acrosomal vesicle;adherens junction;anchoring junction;cell junction;cell part;cell surface;cell-substrate adherens junction;cell-substrate junction;cytoplasm;cytoplasmic membrane-bounded vesicle;cytoplasmic membrane-bounded vesicle lumen;cytoplasmic part;cytoplasmic vesicle;cytoplasmic vesicle part;cytosol;endocytic vesicle lumen;endoplasmic reticulum;endoplasmic reticulum lumen;endoplasmic reti…	Calreticulin
	+	3.7455	-2.05028	P27797	[R].FYALSASFEPFSNK.[G]	P27797 [74-87]	CALR	CALR_HUMAN	actin cytoskeleton organization;actin filament-based process;aging;antigen processing and presentation;antigen processing and presentation of exogenous antigen;antigen processing and presentation of exogenous peptide antigen;antigen processing and presentation of exogenous peptide antigen via MHC class I;antigen processing and presentation of exogenous peptide antigen via MHC class I, TAP-depende…	androgen receptor binding;binding;calcium ion binding;carbohydrate binding;cation binding;chaperone binding;complement binding;complement component C1q binding;DNA binding;enzyme binding;glycoprotein binding;hormone binding;hormone receptor binding;integrin binding;ion binding;iron ion binding;metal ion binding;mRNA binding;nuclear hormone receptor binding;nucleic acid binding;opsonin binding;pep…	acrosomal vesicle;adherens junction;anchoring junction;cell junction;cell part;cell surface;cell-substrate adherens junction;cell-substrate junction;cytoplasm;cytoplasmic membrane-bounded vesicle;cytoplasmic membrane-bounded vesicle lumen;cytoplasmic part;cytoplasmic vesicle;cytoplasmic vesicle part;cytosol;endocytic vesicle lumen;endoplasmic reticulum;endoplasmic reticulum lumen;endoplasmic reti…	Calreticulin
	+	1.85088	-2.74977	P27797	[K].SGTIFDNFLITNDEAYAEEFGNETWGVTK.[A]	P27797 [323-351]	CALR	CALR_HUMAN	actin cytoskeleton organization;actin filament-based process;aging;antigen processing and presentation;antigen processing and presentation of exogenous antigen;antigen processing and presentation of exogenous peptide antigen;antigen processing and presentation of exogenous peptide antigen via MHC class I;antigen processing and presentation of exogenous peptide antigen via MHC class I, TAP-depende…	androgen receptor binding;binding;calcium ion binding;carbohydrate binding;cation binding;chaperone binding;complement binding;complement component C1q binding;DNA binding;enzyme binding;glycoprotein binding;hormone binding;hormone receptor binding;integrin binding;ion binding;iron ion binding;metal ion binding;mRNA binding;nuclear hormone receptor binding;nucleic acid binding;opsonin binding;pep…	acrosomal vesicle;adherens junction;anchoring junction;cell junction;cell part;cell surface;cell-substrate adherens junction;cell-substrate junction;cytoplasm;cytoplasmic membrane-bounded vesicle;cytoplasmic membrane-bounded vesicle lumen;cytoplasmic part;cytoplasmic vesicle;cytoplasmic vesicle part;cytosol;endocytic vesicle lumen;endoplasmic reticulum;endoplasmic reticulum lumen;endoplasmic reti…	Calreticulin
	+	1.76605	-2.81831	P27797	[K].LFPNSLDQTDMHGDSEYNIMFGPDICGPGTK.[K]	P27797 [112-142]	CALR	CALR_HUMAN	actin cytoskeleton organization;actin filament-based process;aging;antigen processing and presentation;antigen processing and presentation of exogenous antigen;antigen processing and presentation of exogenous peptide antigen;antigen processing and presentation of exogenous peptide antigen via MHC class I;antigen processing and presentation of exogenous peptide antigen via MHC class I, TAP-depende…	androgen receptor binding;binding;calcium ion binding;carbohydrate binding;cation binding;chaperone binding;complement binding;complement component C1q binding;DNA binding;enzyme binding;glycoprotein binding;hormone binding;hormone receptor binding;integrin binding;ion binding;iron ion binding;metal ion binding;mRNA binding;nuclear hormone receptor binding;nucleic acid binding;opsonin binding;pep…	acrosomal vesicle;adherens junction;anchoring junction;cell junction;cell part;cell surface;cell-substrate adherens junction;cell-substrate junction;cytoplasm;cytoplasmic membrane-bounded vesicle;cytoplasmic membrane-bounded vesicle lumen;cytoplasmic part;cytoplasmic vesicle;cytoplasmic vesicle part;cytosol;endocytic vesicle lumen;endoplasmic reticulum;endoplasmic reticulum lumen;endoplasmic reti…	Calreticulin
	+	2.4913	-2.94711	P27797	[K].IDNSQVESGSLEDDWDFLPPK.[K]	P27797 [186-206]	CALR	CALR_HUMAN	actin cytoskeleton organization;actin filament-based process;aging;antigen processing and presentation;antigen processing and presentation of exogenous antigen;antigen processing and presentation of exogenous peptide antigen;antigen processing and presentation of exogenous peptide antigen via MHC class I;antigen processing and presentation of exogenous peptide antigen via MHC class I, TAP-depende…	androgen receptor binding;binding;calcium ion binding;carbohydrate binding;cation binding;chaperone binding;complement binding;complement component C1q binding;DNA binding;enzyme binding;glycoprotein binding;hormone binding;hormone receptor binding;integrin binding;ion binding;iron ion binding;metal ion binding;mRNA binding;nuclear hormone receptor binding;nucleic acid binding;opsonin binding;pep…	acrosomal vesicle;adherens junction;anchoring junction;cell junction;cell part;cell surface;cell-substrate adherens junction;cell-substrate junction;cytoplasm;cytoplasmic membrane-bounded vesicle;cytoplasmic membrane-bounded vesicle lumen;cytoplasmic part;cytoplasmic vesicle;cytoplasmic vesicle part;cytosol;endocytic vesicle lumen;endoplasmic reticulum;endoplasmic reticulum lumen;endoplasmic reti…	Calreticulin
	+	2.72138	-2.96674	P27797	[K].DEDEEDEEDKEEDEEEDVPGQAK.[D]	P27797 [392-414]	CALR	CALR_HUMAN	actin cytoskeleton organization;actin filament-based process;aging;antigen processing and presentation;antigen processing and presentation of exogenous antigen;antigen processing and presentation of exogenous peptide antigen;antigen processing and presentation of exogenous peptide antigen via MHC class I;antigen processing and presentation of exogenous peptide antigen via MHC class I, TAP-depende…	androgen receptor binding;binding;calcium ion binding;carbohydrate binding;cation binding;chaperone binding;complement binding;complement component C1q binding;DNA binding;enzyme binding;glycoprotein binding;hormone binding;hormone receptor binding;integrin binding;ion binding;iron ion binding;metal ion binding;mRNA binding;nuclear hormone receptor binding;nucleic acid binding;opsonin binding;pep…	acrosomal vesicle;adherens junction;anchoring junction;cell junction;cell part;cell surface;cell-substrate adherens junction;cell-substrate junction;cytoplasm;cytoplasmic membrane-bounded vesicle;cytoplasmic membrane-bounded vesicle lumen;cytoplasmic part;cytoplasmic vesicle;cytoplasmic vesicle part;cytosol;endocytic vesicle lumen;endoplasmic reticulum;endoplasmic reticulum lumen;endoplasmic reti…	Calreticulin
	+	2.54861	-3.00547	P27797	[K].HEQNIDCGGGYVK.[L]	P27797 [99-111]	CALR	CALR_HUMAN	actin cytoskeleton organization;actin filament-based process;aging;antigen processing and presentation;antigen processing and presentation of exogenous antigen;antigen processing and presentation of exogenous peptide antigen;antigen processing and presentation of exogenous peptide antigen via MHC class I;antigen processing and presentation of exogenous peptide antigen via MHC class I, TAP-depende…	androgen receptor binding;binding;calcium ion binding;carbohydrate binding;cation binding;chaperone binding;complement binding;complement component C1q binding;DNA binding;enzyme binding;glycoprotein binding;hormone binding;hormone receptor binding;integrin binding;ion binding;iron ion binding;metal ion binding;mRNA binding;nuclear hormone receptor binding;nucleic acid binding;opsonin binding;pep…	acrosomal vesicle;adherens junction;anchoring junction;cell junction;cell part;cell surface;cell-substrate adherens junction;cell-substrate junction;cytoplasm;cytoplasmic membrane-bounded vesicle;cytoplasmic membrane-bounded vesicle lumen;cytoplasmic part;cytoplasmic vesicle;cytoplasmic vesicle part;cytosol;endocytic vesicle lumen;endoplasmic reticulum;endoplasmic reticulum lumen;endoplasmic reti…	Calreticulin
	+	5.95	-3.11692	P27797	[K].DDEFTHLYTLIVRPDNTYEVK.[I]	P27797 [165-185]	CALR	CALR_HUMAN	actin cytoskeleton organization;actin filament-based process;aging;antigen processing and presentation;antigen processing and presentation of exogenous antigen;antigen processing and presentation of exogenous peptide antigen;antigen processing and presentation of exogenous peptide antigen via MHC class I;antigen processing and presentation of exogenous peptide antigen via MHC class I, TAP-depende…	androgen receptor binding;binding;calcium ion binding;carbohydrate binding;cation binding;chaperone binding;complement binding;complement component C1q binding;DNA binding;enzyme binding;glycoprotein binding;hormone binding;hormone receptor binding;integrin binding;ion binding;iron ion binding;metal ion binding;mRNA binding;nuclear hormone receptor binding;nucleic acid binding;opsonin binding;pep…	acrosomal vesicle;adherens junction;anchoring junction;cell junction;cell part;cell surface;cell-substrate adherens junction;cell-substrate junction;cytoplasm;cytoplasmic membrane-bounded vesicle;cytoplasmic membrane-bounded vesicle lumen;cytoplasmic part;cytoplasmic vesicle;cytoplasmic vesicle part;cytosol;endocytic vesicle lumen;endoplasmic reticulum;endoplasmic reticulum lumen;endoplasmic reti…	Calreticulin
	+	2.7404	-3.53898	P27797	[K].LFPNSLDQTDMHGDSEYNIMFGPDICGPGTK.[K]	P27797 [112-142]	CALR	CALR_HUMAN	actin cytoskeleton organization;actin filament-based process;aging;antigen processing and presentation;antigen processing and presentation of exogenous antigen;antigen processing and presentation of exogenous peptide antigen;antigen processing and presentation of exogenous peptide antigen via MHC class I;antigen processing and presentation of exogenous peptide antigen via MHC class I, TAP-depende…	androgen receptor binding;binding;calcium ion binding;carbohydrate binding;cation binding;chaperone binding;complement binding;complement component C1q binding;DNA binding;enzyme binding;glycoprotein binding;hormone binding;hormone receptor binding;integrin binding;ion binding;iron ion binding;metal ion binding;mRNA binding;nuclear hormone receptor binding;nucleic acid binding;opsonin binding;pep…	acrosomal vesicle;adherens junction;anchoring junction;cell junction;cell part;cell surface;cell-substrate adherens junction;cell-substrate junction;cytoplasm;cytoplasmic membrane-bounded vesicle;cytoplasmic membrane-bounded vesicle lumen;cytoplasmic part;cytoplasmic vesicle;cytoplasmic vesicle part;cytosol;endocytic vesicle lumen;endoplasmic reticulum;endoplasmic reticulum lumen;endoplasmic reti…	Calreticulin
	+	1.78843	-3.57946	P27797	[K].EDDEDKDEDEEDEEDKEEDEEEDVPGQAK.[D]	P27797 [386-414]	CALR	CALR_HUMAN	actin cytoskeleton organization;actin filament-based process;aging;antigen processing and presentation;antigen processing and presentation of exogenous antigen;antigen processing and presentation of exogenous peptide antigen;antigen processing and presentation of exogenous peptide antigen via MHC class I;antigen processing and presentation of exogenous peptide antigen via MHC class I, TAP-depende…	androgen receptor binding;binding;calcium ion binding;carbohydrate binding;cation binding;chaperone binding;complement binding;complement component C1q binding;DNA binding;enzyme binding;glycoprotein binding;hormone binding;hormone receptor binding;integrin binding;ion binding;iron ion binding;metal ion binding;mRNA binding;nuclear hormone receptor binding;nucleic acid binding;opsonin binding;pep…	acrosomal vesicle;adherens junction;anchoring junction;cell junction;cell part;cell surface;cell-substrate adherens junction;cell-substrate junction;cytoplasm;cytoplasmic membrane-bounded vesicle;cytoplasmic membrane-bounded vesicle lumen;cytoplasmic part;cytoplasmic vesicle;cytoplasmic vesicle part;cytosol;endocytic vesicle lumen;endoplasmic reticulum;endoplasmic reticulum lumen;endoplasmic reti…	Calreticulin
	+	1.90513	-3.82907	P27797	[K].IKDPDASKPEDWDER.[A]	P27797 [208-222]	CALR	CALR_HUMAN	actin cytoskeleton organization;actin filament-based process;aging;antigen processing and presentation;antigen processing and presentation of exogenous antigen;antigen processing and presentation of exogenous peptide antigen;antigen processing and presentation of exogenous peptide antigen via MHC class I;antigen processing and presentation of exogenous peptide antigen via MHC class I, TAP-depende…	androgen receptor binding;binding;calcium ion binding;carbohydrate binding;cation binding;chaperone binding;complement binding;complement component C1q binding;DNA binding;enzyme binding;glycoprotein binding;hormone binding;hormone receptor binding;integrin binding;ion binding;iron ion binding;metal ion binding;mRNA binding;nuclear hormone receptor binding;nucleic acid binding;opsonin binding;pep…	acrosomal vesicle;adherens junction;anchoring junction;cell junction;cell part;cell surface;cell-substrate adherens junction;cell-substrate junction;cytoplasm;cytoplasmic membrane-bounded vesicle;cytoplasmic membrane-bounded vesicle lumen;cytoplasmic part;cytoplasmic vesicle;cytoplasmic vesicle part;cytosol;endocytic vesicle lumen;endoplasmic reticulum;endoplasmic reticulum lumen;endoplasmic reti…	Calreticulin
	+	1.98502	-3.83752	P27797	[K].DPDASKPEDWDER.[A]	P27797 [210-222]	CALR	CALR_HUMAN	actin cytoskeleton organization;actin filament-based process;aging;antigen processing and presentation;antigen processing and presentation of exogenous antigen;antigen processing and presentation of exogenous peptide antigen;antigen processing and presentation of exogenous peptide antigen via MHC class I;antigen processing and presentation of exogenous peptide antigen via MHC class I, TAP-depende…	androgen receptor binding;binding;calcium ion binding;carbohydrate binding;cation binding;chaperone binding;complement binding;complement component C1q binding;DNA binding;enzyme binding;glycoprotein binding;hormone binding;hormone receptor binding;integrin binding;ion binding;iron ion binding;metal ion binding;mRNA binding;nuclear hormone receptor binding;nucleic acid binding;opsonin binding;pep…	acrosomal vesicle;adherens junction;anchoring junction;cell junction;cell part;cell surface;cell-substrate adherens junction;cell-substrate junction;cytoplasm;cytoplasmic membrane-bounded vesicle;cytoplasmic membrane-bounded vesicle lumen;cytoplasmic part;cytoplasmic vesicle;cytoplasmic vesicle part;cytosol;endocytic vesicle lumen;endoplasmic reticulum;endoplasmic reticulum lumen;endoplasmic reti…	Calreticulin
	+	3.18409	-4.01546	P27797	[K].GQTLVVQFTVK.[H]	P27797 [88-98]	CALR	CALR_HUMAN	actin cytoskeleton organization;actin filament-based process;aging;antigen processing and presentation;antigen processing and presentation of exogenous antigen;antigen processing and presentation of exogenous peptide antigen;antigen processing and presentation of exogenous peptide antigen via MHC class I;antigen processing and presentation of exogenous peptide antigen via MHC class I, TAP-depende…	androgen receptor binding;binding;calcium ion binding;carbohydrate binding;cation binding;chaperone binding;complement binding;complement component C1q binding;DNA binding;enzyme binding;glycoprotein binding;hormone binding;hormone receptor binding;integrin binding;ion binding;iron ion binding;metal ion binding;mRNA binding;nuclear hormone receptor binding;nucleic acid binding;opsonin binding;pep…	acrosomal vesicle;adherens junction;anchoring junction;cell junction;cell part;cell surface;cell-substrate adherens junction;cell-substrate junction;cytoplasm;cytoplasmic membrane-bounded vesicle;cytoplasmic membrane-bounded vesicle lumen;cytoplasmic part;cytoplasmic vesicle;cytoplasmic vesicle part;cytosol;endocytic vesicle lumen;endoplasmic reticulum;endoplasmic reticulum lumen;endoplasmic reti…	Calreticulin
	+	4.05969	-4.64793	P27797	[K].IDNSQVESGSLEDDWDFLPPKK.[I]	P27797 [186-207]	CALR	CALR_HUMAN	actin cytoskeleton organization;actin filament-based process;aging;antigen processing and presentation;antigen processing and presentation of exogenous antigen;antigen processing and presentation of exogenous peptide antigen;antigen processing and presentation of exogenous peptide antigen via MHC class I;antigen processing and presentation of exogenous peptide antigen via MHC class I, TAP-depende…	androgen receptor binding;binding;calcium ion binding;carbohydrate binding;cation binding;chaperone binding;complement binding;complement component C1q binding;DNA binding;enzyme binding;glycoprotein binding;hormone binding;hormone receptor binding;integrin binding;ion binding;iron ion binding;metal ion binding;mRNA binding;nuclear hormone receptor binding;nucleic acid binding;opsonin binding;pep…	acrosomal vesicle;adherens junction;anchoring junction;cell junction;cell part;cell surface;cell-substrate adherens junction;cell-substrate junction;cytoplasm;cytoplasmic membrane-bounded vesicle;cytoplasmic membrane-bounded vesicle lumen;cytoplasmic part;cytoplasmic vesicle;cytoplasmic vesicle part;cytosol;endocytic vesicle lumen;endoplasmic reticulum;endoplasmic reticulum lumen;endoplasmic reti…	Calreticulin
	+	3.07757	-4.97629	P27797	[K].DDEFTHLYTLIVRPDNTYEVK.[I]	P27797 [165-185]	CALR	CALR_HUMAN	actin cytoskeleton organization;actin filament-based process;aging;antigen processing and presentation;antigen processing and presentation of exogenous antigen;antigen processing and presentation of exogenous peptide antigen;antigen processing and presentation of exogenous peptide antigen via MHC class I;antigen processing and presentation of exogenous peptide antigen via MHC class I, TAP-depende…	androgen receptor binding;binding;calcium ion binding;carbohydrate binding;cation binding;chaperone binding;complement binding;complement component C1q binding;DNA binding;enzyme binding;glycoprotein binding;hormone binding;hormone receptor binding;integrin binding;ion binding;iron ion binding;metal ion binding;mRNA binding;nuclear hormone receptor binding;nucleic acid binding;opsonin binding;pep…	acrosomal vesicle;adherens junction;anchoring junction;cell junction;cell part;cell surface;cell-substrate adherens junction;cell-substrate junction;cytoplasm;cytoplasmic membrane-bounded vesicle;cytoplasmic membrane-bounded vesicle lumen;cytoplasmic part;cytoplasmic vesicle;cytoplasmic vesicle part;cytosol;endocytic vesicle lumen;endoplasmic reticulum;endoplasmic reticulum lumen;endoplasmic reti…	Calreticulin
	+	7.7444	-5.77371	P27797	[K].LFPNSLDQTDMHGDSEYNIMFGPDICGPGTK.[K]	P27797 [112-142]	CALR	CALR_HUMAN	actin cytoskeleton organization;actin filament-based process;aging;antigen processing and presentation;antigen processing and presentation of exogenous antigen;antigen processing and presentation of exogenous peptide antigen;antigen processing and presentation of exogenous peptide antigen via MHC class I;antigen processing and presentation of exogenous peptide antigen via MHC class I, TAP-depende…	androgen receptor binding;binding;calcium ion binding;carbohydrate binding;cation binding;chaperone binding;complement binding;complement component C1q binding;DNA binding;enzyme binding;glycoprotein binding;hormone binding;hormone receptor binding;integrin binding;ion binding;iron ion binding;metal ion binding;mRNA binding;nuclear hormone receptor binding;nucleic acid binding;opsonin binding;pep…	acrosomal vesicle;adherens junction;anchoring junction;cell junction;cell part;cell surface;cell-substrate adherens junction;cell-substrate junction;cytoplasm;cytoplasmic membrane-bounded vesicle;cytoplasmic membrane-bounded vesicle lumen;cytoplasmic part;cytoplasmic vesicle;cytoplasmic vesicle part;cytosol;endocytic vesicle lumen;endoplasmic reticulum;endoplasmic reticulum lumen;endoplasmic reti…	Calreticulin
12	+	2.80486	3.75183	P17655-1	[K].RPTEICADPQFIIGGATR.[T]	P17655-1 [77-94]	CAPN2	CAN2_HUMAN	anatomical structure development;anatomical structure formation involved in morphogenesis;biological regulation;blastocyst development;cellular process;cellular response to acid;cellular response to amine stimulus;cellular response to amino acid stimulus;cellular response to chemical stimulus;cellular response to endogenous stimulus;cellular response to organic nitrogen;cellular response to organ…	binding;calcium ion binding;calcium-dependent cysteine-type endopeptidase activity;catalytic activity;cation binding;cysteine-type endopeptidase activity;cysteine-type peptidase activity;cytoskeletal protein binding;endopeptidase activity;hydrolase activity;ion binding;metal ion binding;peptidase activity;peptidase activity, acting on L-amino acid peptides;protein binding	adherens junction;anchoring junction;cell cortex part;cell junction;cell part;cell projection;cell-substrate adherens junction;cell-substrate junction;chromatin;chromosomal part;cortical actin cytoskeleton;cortical cytoskeleton;cytoplasm;cytoplasmic part;cytoskeletal part;cytoskeleton;cytosol;dendrite;endoplasmic reticulum;endoplasmic reticulum part;extracellular membrane-bounded organelle;extrac…	Calpain-2 catalytic subunit
13	+	6.02329	-3.56253	Q9Y2V2	[K].LQAVEVVITHLAPGTK.[H]	Q9Y2V2 [121-136]	CARHSP1	CHSP1_HUMAN	biological regulation;cellular macromolecule metabolic process;cellular metabolic process;cellular nitrogen compound metabolic process;cellular process;cellular response to stimulus;intracellular signal transduction;macromolecule metabolic process;metabolic process;mRNA metabolic process;nitrogen compound metabolic process;nucleic acid metabolic process;nucleobase-containing compound metabolic pr…	binding;DNA binding;enzyme binding;mRNA 3'-UTR binding;mRNA binding;nucleic acid binding;phosphatase binding;protein binding;RNA binding	cell part;cytoplasmic mRNA processing body;cytoplasmic part;cytosol;extracellular membrane-bounded organelle;extracellular organelle;extracellular region part;extracellular vesicular exosome;intracellular non-membrane-bounded organelle;intracellular organelle;intracellular part;macromolecular complex;membrane-bounded organelle;membrane-bounded vesicle;non-membrane-bounded organelle;organelle;P gr…	Calcium-regulated heat stable protein 1
14	+	2.12086	-3.48418	Q13185	[K].DSDEADLVLAK.[E]	Q13185 [144-154]	CBX3	CBX3_HUMAN	biological regulation;biosynthetic process;cellular biosynthetic process;cellular component organization;cellular component organization at cellular level;cellular component organization or biogenesis;cellular component organization or biogenesis at cellular level;cellular macromolecule biosynthetic process;cellular macromolecule metabolic process;cellular metabolic process;cellular nitrogen comp…	binding;enzyme binding;identical protein binding;protein binding;protein domain specific binding	cell part;centromeric heterochromatin;chromatin;chromosomal part;chromosome, centromeric region;condensed chromosome, centromeric region;cytoskeletal part;envelope;euchromatin;heterochromatin;intracellular membrane-bounded organelle;intracellular non-membrane-bounded organelle;intracellular organelle;intracellular organelle part;intracellular part;membrane;membrane-bounded organelle;non-membrane-…	Chromobox protein homolog 3
15	+	5.12013	-3.5155	P45973	[R].TADSSSSEDEEEYVVEK.[V]	P45973 [8-24]	CBX5	CBX5_HUMAN	biological regulation;blood coagulation;coagulation;hemostasis;multicellular organismal process;negative regulation of biological process;negative regulation of biosynthetic process;negative regulation of cellular biosynthetic process;negative regulation of cellular macromolecule biosynthetic process;negative regulation of cellular metabolic process;negative regulation of cellular process;negativ…	binding;binding, bridging;chromatin binding;histone binding;methylated histone residue binding;protein binding;protein binding, bridging;repressing transcription factor binding;transcription factor binding	cell part;centromeric heterochromatin;chromatin;chromatin remodeling complex;chromocenter;chromosomal part;envelope;heterochromatin;histone deacetylase complex;histone methyltransferase complex;intracellular membrane-bounded organelle;intracellular non-membrane-bounded organelle;intracellular organelle;intracellular organelle part;intracellular part;kinetochore;macromolecular complex;membrane-bou…	Chromobox protein homolog 5
16	+	1.8952	-2.46016	Q8N163-1	[K].EAAPDAGAEPITADSDPAYSSK.[V]	Q8N163-1 [288-309]	CCAR2	CCAR2_HUMAN	apoptotic mitochondrial changes;biological regulation;cell cycle;cellular component organization;cellular component organization at cellular level;cellular component organization or biogenesis;cellular component organization or biogenesis at cellular level;cellular macromolecule metabolic process;cellular metabolic process;cellular nitrogen compound metabolic process;cellular process;cellular res…	basal RNA polymerase II transcription machinery binding;basal transcription machinery binding;binding;enzyme binding;enzyme inhibitor activity;enzyme regulator activity;protein binding;RNA polymerase binding;RNA polymerase core enzyme binding;RNA polymerase II core binding	cell part;chromatin;chromosomal part;cytoplasm;cytoplasmic part;intracellular membrane-bounded organelle;intracellular organelle;intracellular organelle lumen;intracellular organelle part;intracellular part;membrane-bounded organelle;membrane-enclosed lumen;mitochondrial matrix;mitochondrial part;nuclear chromatin;nuclear chromosome part;nuclear part;nucleoplasm;nucleus;organelle;organelle lumen;…	Cell cycle and apoptosis regulator protein 2
	+	2.44937	-2.58375	Q8N163-1	[K].TLAAEMQELR.[V]	Q8N163-1 [856-865]	CCAR2	CCAR2_HUMAN	apoptotic mitochondrial changes;biological regulation;cell cycle;cellular component organization;cellular component organization at cellular level;cellular component organization or biogenesis;cellular component organization or biogenesis at cellular level;cellular macromolecule metabolic process;cellular metabolic process;cellular nitrogen compound metabolic process;cellular process;cellular res…	basal RNA polymerase II transcription machinery binding;basal transcription machinery binding;binding;enzyme binding;enzyme inhibitor activity;enzyme regulator activity;protein binding;RNA polymerase binding;RNA polymerase core enzyme binding;RNA polymerase II core binding	cell part;chromatin;chromosomal part;cytoplasm;cytoplasmic part;intracellular membrane-bounded organelle;intracellular organelle;intracellular organelle lumen;intracellular organelle part;intracellular part;membrane-bounded organelle;membrane-enclosed lumen;mitochondrial matrix;mitochondrial part;nuclear chromatin;nuclear chromosome part;nuclear part;nucleoplasm;nucleus;organelle;organelle lumen;…	Cell cycle and apoptosis regulator protein 2
	+	2.57611	-2.8018	Q8N163-1	[K].AAEAAPPTQEAQGETEPTEQAPDALEQAADTSR.[R]	Q8N163-1 [447-479]	CCAR2	CCAR2_HUMAN	apoptotic mitochondrial changes;biological regulation;cell cycle;cellular component organization;cellular component organization at cellular level;cellular component organization or biogenesis;cellular component organization or biogenesis at cellular level;cellular macromolecule metabolic process;cellular metabolic process;cellular nitrogen compound metabolic process;cellular process;cellular res…	basal RNA polymerase II transcription machinery binding;basal transcription machinery binding;binding;enzyme binding;enzyme inhibitor activity;enzyme regulator activity;protein binding;RNA polymerase binding;RNA polymerase core enzyme binding;RNA polymerase II core binding	cell part;chromatin;chromosomal part;cytoplasm;cytoplasmic part;intracellular membrane-bounded organelle;intracellular organelle;intracellular organelle lumen;intracellular organelle part;intracellular part;membrane-bounded organelle;membrane-enclosed lumen;mitochondrial matrix;mitochondrial part;nuclear chromatin;nuclear chromosome part;nuclear part;nucleoplasm;nucleus;organelle;organelle lumen;…	Cell cycle and apoptosis regulator protein 2
	+	1.95676	-3.09257	Q8N163-1	[K].AAYNPGQAVPWNAVK.[V]	Q8N163-1 [98-112]	CCAR2	CCAR2_HUMAN	apoptotic mitochondrial changes;biological regulation;cell cycle;cellular component organization;cellular component organization at cellular level;cellular component organization or biogenesis;cellular component organization or biogenesis at cellular level;cellular macromolecule metabolic process;cellular metabolic process;cellular nitrogen compound metabolic process;cellular process;cellular res…	basal RNA polymerase II transcription machinery binding;basal transcription machinery binding;binding;enzyme binding;enzyme inhibitor activity;enzyme regulator activity;protein binding;RNA polymerase binding;RNA polymerase core enzyme binding;RNA polymerase II core binding	cell part;chromatin;chromosomal part;cytoplasm;cytoplasmic part;intracellular membrane-bounded organelle;intracellular organelle;intracellular organelle lumen;intracellular organelle part;intracellular part;membrane-bounded organelle;membrane-enclosed lumen;mitochondrial matrix;mitochondrial part;nuclear chromatin;nuclear chromosome part;nuclear part;nucleoplasm;nucleus;organelle;organelle lumen;…	Cell cycle and apoptosis regulator protein 2
17	+	2.1076	2.39444	Q99459	[R].ILQEAQNLMALTNVDTPLK.[G]	Q99459 [362-380]	CDC5L	CDC5L_HUMAN	biological regulation;biosynthetic process;cellular biosynthetic process;cellular macromolecule biosynthetic process;cellular macromolecule metabolic process;cellular metabolic process;cellular nitrogen compound metabolic process;cellular process;cellular response to stimulus;cellular response to stress;DNA metabolic process;DNA repair;gene expression;intracellular signal transduction;macromolecu…	binding;chromatin binding;DNA binding;nucleic acid binding;protein binding;protein domain specific binding;WD40-repeat domain binding	catalytic step 2 spliceosome;cell part;cytoplasm;intracellular membrane-bounded organelle;intracellular non-membrane-bounded organelle;intracellular organelle;intracellular organelle part;intracellular part;macromolecular complex;membrane;membrane-bounded organelle;non-membrane-bounded organelle;nuclear body;nuclear part;nuclear speck;nucleolus;nucleoplasm;nucleoplasm part;nucleus;organelle;organ…	Cell division cycle 5-like protein
18	+	3.19226	-2.46385	Q96FF9	[R].LETLGSASTSTPGR.[R]	Q96FF9 [149-162]	CDCA5	CDCA5_HUMAN	biological regulation;cell cycle;cell cycle phase;cell cycle process;cell division;cellular component organization;cellular component organization at cellular level;cellular component organization or biogenesis;cellular component organization or biogenesis at cellular level;cellular macromolecule metabolic process;cellular metabolic process;cellular nitrogen compound metabolic process;cellular pr…	binding;chromatin binding	cell part;chromatin;chromosomal part;chromosome;chromosome, centromeric region;cohesin complex;cytoplasm;cytoplasmic part;cytosol;intracellular membrane-bounded organelle;intracellular non-membrane-bounded organelle;intracellular organelle;intracellular organelle part;intracellular part;macromolecular complex;membrane;membrane-bounded organelle;non-membrane-bounded organelle;nuclear chromatin;nuc…	Sororin
19	+	5.24691	-1.58424	P42771-1	[R].LPVDLAEELGHR.[D]	P42771-1 [113-124]	CDKN2A	CDN2A_HUMAN	aging;biological regulation;cell aging;cell cycle;cell cycle arrest;cell cycle process;cellular component assembly;cellular component assembly at cellular level;cellular component organization;cellular component organization at cellular level;cellular component organization or biogenesis;cellular component organization or biogenesis at cellular level;cellular process;cellular response to stimulus…	binding;cyclin-dependent protein kinase inhibitor activity;cyclin-dependent protein kinase regulator activity;enzyme binding;enzyme inhibitor activity;enzyme regulator activity;kinase binding;kinase inhibitor activity;kinase regulator activity;NF-kappaB binding;protein binding;protein kinase binding;protein kinase inhibitor activity;protein kinase regulator activity;protein serine/threonine kinas…	cell part;chromatin;chromosomal part;cytoplasm;cytoplasmic part;cytosol;heterochromatin;intracellular membrane-bounded organelle;intracellular organelle;intracellular organelle part;intracellular part;membrane-bounded organelle;nucleus;organelle;organelle part;senescence-associated heterochromatin focus	Cyclin-dependent kinase inhibitor 2A
20	+	2.15567	2.58167	O14647;O14646	[R].LLITGTPLQNSLK.[E]	O14647 [642-654];O14646 [639-651]	CHD1;CHD2	CHD1_HUMAN;CHD2_HUMAN	anatomical structure development;biological regulation;biosynthetic process;cell differentiation;cellular biosynthetic process;cellular component organization;cellular component organization at cellular level;cellular component organization or biogenesis;cellular component organization or biogenesis at cellular level;cellular developmental process;cellular macromolecule biosynthetic process;cellu…	adenyl nucleotide binding;adenyl ribonucleotide binding;ATP binding;ATPase activity;ATPase activity, coupled;ATP-dependent DNA helicase activity;ATP-dependent helicase activity;binding;catalytic activity;core promoter binding;core promoter sequence-specific DNA binding;DNA binding;DNA helicase activity;DNA-dependent ATPase activity;helicase activity;histone binding;hydrolase activity;hydrolase ac…	cell part;cytoplasm;extracellular membrane-bounded organelle;extracellular organelle;extracellular region part;extracellular vesicular exosome;intracellular membrane-bounded organelle;intracellular non-membrane-bounded organelle;intracellular organelle;intracellular organelle part;intracellular part;membrane-bounded organelle;membrane-bounded vesicle;non-membrane-bounded organelle;nuclear part;nu…	Chromodomain-helicase-DNA-binding protein 1;Chromodomain-helicase-DNA-binding protein 2
21	+	2.7181	2.00937	O14647;Q9HCK8-1;O14646	[RK].VLIFSQMVR.[MC]	O14647 [810-818];Q9HCK8-1 [1152-1160];O14646 [807-815]	CHD1;CHD2;CHD8	CHD1_HUMAN;CHD2_HUMAN;CHD8_HUMAN	anatomical structure development;ATP-dependent chromatin remodeling;biological regulation;biosynthetic process;brain development;canonical Wnt receptor signaling pathway;cell differentiation;cell surface receptor linked signaling pathway;cellular biosynthetic process;cellular component organization;cellular component organization at cellular level;cellular component organization or biogenesis;cel…	adenyl nucleotide binding;adenyl ribonucleotide binding;ATP binding;ATPase activity;ATPase activity, coupled;ATP-dependent DNA helicase activity;ATP-dependent helicase activity;beta-catenin binding;binding;catalytic activity;chromatin binding;core promoter binding;core promoter sequence-specific DNA binding;DNA binding;DNA helicase activity;DNA-dependent ATPase activity;helicase activity;histone …	cell part;cytoplasm;extracellular membrane-bounded organelle;extracellular organelle;extracellular region part;extracellular vesicular exosome;histone methyltransferase complex;intracellular membrane-bounded organelle;intracellular non-membrane-bounded organelle;intracellular organelle;intracellular organelle part;intracellular part;macromolecular complex;membrane-bounded organelle;membrane-bound…	Chromodomain-helicase-DNA-binding protein 1;Chromodomain-helicase-DNA-binding protein 2;Chromodomain-helicase-DNA-binding protein 8
22	+	3.14311	2.05523	O14647	[K].ELEGEESEPQEMDIDEILR.[L]	O14647 [982-1000]	CHD2	CHD2_HUMAN	anatomical structure development;biological regulation;biosynthetic process;cell differentiation;cellular biosynthetic process;cellular component organization;cellular component organization at cellular level;cellular component organization or biogenesis;cellular component organization or biogenesis at cellular level;cellular developmental process;cellular macromolecule biosynthetic process;cellu…	adenyl nucleotide binding;adenyl ribonucleotide binding;ATP binding;ATPase activity;ATPase activity, coupled;ATP-dependent DNA helicase activity;ATP-dependent helicase activity;binding;catalytic activity;core promoter binding;core promoter sequence-specific DNA binding;DNA binding;DNA helicase activity;DNA-dependent ATPase activity;helicase activity;histone binding;hydrolase activity;hydrolase ac…	cell part;extracellular membrane-bounded organelle;extracellular organelle;extracellular region part;extracellular vesicular exosome;intracellular membrane-bounded organelle;intracellular non-membrane-bounded organelle;intracellular organelle;intracellular organelle part;intracellular part;membrane-bounded organelle;membrane-bounded vesicle;non-membrane-bounded organelle;nuclear part;nucleolus;nu…	Chromodomain-helicase-DNA-binding protein 2
23	+	2.43317	-2.977	Q12873;Q14839	[K].LLEQALVIEEQLR.[R]	Q12873 [1799-1811];Q14839 [1788-1800]	CHD3;CHD4	CHD3_HUMAN;CHD4_HUMAN	ATP-dependent chromatin remodeling;biological regulation;biosynthetic process;cellular biosynthetic process;cellular component assembly;cellular component assembly at cellular level;cellular component organization;cellular component organization at cellular level;cellular component organization or biogenesis;cellular component organization or biogenesis at cellular level;cellular macromolecule bi…	adenyl nucleotide binding;adenyl ribonucleotide binding;ATP binding;ATPase activity;ATPase activity, coupled;ATP-dependent DNA helicase activity;ATP-dependent helicase activity;binding;catalytic activity;cation binding;DNA binding;DNA helicase activity;DNA-dependent ATPase activity;helicase activity;hydrolase activity;hydrolase activity, acting on acid anhydrides;hydrolase activity, acting on aci…	cell part;centrosome;chromatin;chromatin remodeling complex;chromosomal part;cytoplasm;cytoplasmic part;cytoskeletal part;cytoskeleton;histone deacetylase complex;intermediate filament cytoskeleton;intracellular membrane-bounded organelle;intracellular non-membrane-bounded organelle;intracellular organelle;intracellular organelle part;intracellular part;macromolecular complex;membrane;membrane-bo…	Chromodomain-helicase-DNA-binding protein 3;Chromodomain-helicase-DNA-binding protein 4
24	+	2.08196	-2.91967	Q14839	[R].APEPTPQQVAQQQ.[-]	Q14839 [1900-1912]	CHD4	CHD4_HUMAN	ATP-dependent chromatin remodeling;biological regulation;biosynthetic process;cellular biosynthetic process;cellular component assembly;cellular component assembly at cellular level;cellular component organization;cellular component organization at cellular level;cellular component organization or biogenesis;cellular component organization or biogenesis at cellular level;cellular macromolecule bi…	adenyl nucleotide binding;adenyl ribonucleotide binding;ATP binding;ATPase activity;ATPase activity, coupled;ATP-dependent DNA helicase activity;ATP-dependent helicase activity;binding;catalytic activity;cation binding;DNA binding;DNA helicase activity;DNA-dependent ATPase activity;helicase activity;hydrolase activity;hydrolase activity, acting on acid anhydrides;hydrolase activity, acting on aci…	cell part;centrosome;chromatin;chromatin remodeling complex;chromosomal part;cytoplasm;cytoplasmic part;cytoskeletal part;histone deacetylase complex;intracellular membrane-bounded organelle;intracellular non-membrane-bounded organelle;intracellular organelle;intracellular organelle part;intracellular part;macromolecular complex;membrane;membrane-bounded organelle;microtubule organizing center;no…	Chromodomain-helicase-DNA-binding protein 4
25	+	2.39814	3.94819	P68400	[R].GGPNIITLADIVK.[D]	P68400 [90-102]	CSNK2A1	CSK21_HUMAN	axon guidance;biological regulation;biosynthetic process;cell cycle;cell cycle checkpoint;cell surface receptor linked signaling pathway;cellular biosynthetic process;cellular macromolecule biosynthetic process;cellular macromolecule metabolic process;cellular metabolic process;cellular nitrogen compound metabolic process;cellular process;cellular protein metabolic process;cellular response to st…	adenyl nucleotide binding;adenyl ribonucleotide binding;ATP binding;binding;catalytic activity;heat shock protein binding;Hsp90 protein binding;kinase activity;nucleotide binding;phosphotransferase activity, alcohol group as acceptor;protein binding;protein kinase activity;protein N-terminus binding;protein serine/threonine kinase activity;purine nucleotide binding;purine ribonucleoside triphosph…	cell part;chromatin remodeling complex;chromosomal part;cytoplasmic part;cytosol;histone deacetylase complex;intracellular membrane-bounded organelle;intracellular organelle;intracellular organelle part;intracellular part;macromolecular complex;membrane;membrane-bounded organelle;nuclear chromosome part;nuclear part;nucleoplasm part;nucleus;NuRD complex;organelle;organelle part;plasma membrane;pr…	Casein kinase II subunit alpha
	+	2.0455	3.8819	P68400	[R].EAMEHPYFYTVVK.[D]	P68400 [317-329]	CSNK2A1	CSK21_HUMAN	axon guidance;biological regulation;biosynthetic process;cell cycle;cell cycle checkpoint;cell surface receptor linked signaling pathway;cellular biosynthetic process;cellular macromolecule biosynthetic process;cellular macromolecule metabolic process;cellular metabolic process;cellular nitrogen compound metabolic process;cellular process;cellular protein metabolic process;cellular response to st…	adenyl nucleotide binding;adenyl ribonucleotide binding;ATP binding;binding;catalytic activity;heat shock protein binding;Hsp90 protein binding;kinase activity;nucleotide binding;phosphotransferase activity, alcohol group as acceptor;protein binding;protein kinase activity;protein N-terminus binding;protein serine/threonine kinase activity;purine nucleotide binding;purine ribonucleoside triphosph…	cell part;chromatin remodeling complex;chromosomal part;cytoplasmic part;cytosol;histone deacetylase complex;intracellular membrane-bounded organelle;intracellular organelle;intracellular organelle part;intracellular part;macromolecular complex;membrane;membrane-bounded organelle;nuclear chromosome part;nuclear part;nucleoplasm part;nucleus;NuRD complex;organelle;organelle part;plasma membrane;pr…	Casein kinase II subunit alpha
	+	2.17443	-2.36989	P68400	[R].GGPNIITLADIVK.[D]	P68400 [90-102]	CSNK2A1	CSK21_HUMAN	axon guidance;biological regulation;biosynthetic process;cell cycle;cell cycle checkpoint;cell surface receptor linked signaling pathway;cellular biosynthetic process;cellular macromolecule biosynthetic process;cellular macromolecule metabolic process;cellular metabolic process;cellular nitrogen compound metabolic process;cellular process;cellular protein metabolic process;cellular response to st…	adenyl nucleotide binding;adenyl ribonucleotide binding;ATP binding;binding;catalytic activity;heat shock protein binding;Hsp90 protein binding;kinase activity;nucleotide binding;phosphotransferase activity, alcohol group as acceptor;protein binding;protein kinase activity;protein N-terminus binding;protein serine/threonine kinase activity;purine nucleotide binding;purine ribonucleoside triphosph…	cell part;chromatin remodeling complex;chromosomal part;cytoplasmic part;cytosol;histone deacetylase complex;intracellular membrane-bounded organelle;intracellular organelle;intracellular organelle part;intracellular part;macromolecular complex;membrane;membrane-bounded organelle;nuclear chromosome part;nuclear part;nucleoplasm part;nucleus;NuRD complex;organelle;organelle part;plasma membrane;pr…	Casein kinase II subunit alpha
26	+	6.13832	4.87928	P35222	[R].AAMFPETLDEGMQIPSTQFDAAHPTNVQR.[L]	P35222 [96-124]	CTNNB1	CTNB1_HUMAN	adherens junction assembly;adherens junction organization;anatomical structure development;anatomical structure formation involved in morphogenesis;anatomical structure homeostasis;anatomical structure morphogenesis;androgen receptor signaling pathway;anterior/posterior axis specification;apoptosis;appendage morphogenesis;axis specification;biological adhesion;biological regulation;biosynthetic p…	activating transcription factor binding;alpha-catenin binding;androgen receptor binding;binding;cadherin binding;cell adhesion molecule binding;DNA binding;double-stranded DNA binding;enzyme binding;estrogen receptor binding;hormone receptor binding;ion channel binding;I-SMAD binding;kinase binding;molecular transducer activity;nuclear hormone receptor binding;nucleic acid binding;nucleic acid bi…	adherens junction;anchoring junction;apical part of cell;basolateral plasma membrane;beta-catenin destruction complex;beta-catenin-TCF7L2 complex;catenin complex;catenin-TCF7L2 complex;cell cortex;cell junction;cell part;cell periphery;cell projection;cell projection membrane;cell projection part;cell-cell adherens junction;cell-cell junction;cell-substrate adherens junction;cell-substrate juncti…	Catenin beta-1
	+	1.72822	2.96956	P35222	[K].AAVSHWQQQSYLDSGIHSGATTTAPSLSGK.[G]	P35222 [20-49]	CTNNB1	CTNB1_HUMAN	adherens junction assembly;adherens junction organization;anatomical structure development;anatomical structure formation involved in morphogenesis;anatomical structure homeostasis;anatomical structure morphogenesis;androgen receptor signaling pathway;anterior/posterior axis specification;apoptosis;appendage morphogenesis;axis specification;biological adhesion;biological regulation;biosynthetic p…	activating transcription factor binding;alpha-catenin binding;androgen receptor binding;binding;cadherin binding;cell adhesion molecule binding;DNA binding;double-stranded DNA binding;enzyme binding;estrogen receptor binding;hormone receptor binding;ion channel binding;I-SMAD binding;kinase binding;molecular transducer activity;nuclear hormone receptor binding;nucleic acid binding;nucleic acid bi…	adherens junction;anchoring junction;apical part of cell;basolateral plasma membrane;beta-catenin destruction complex;beta-catenin-TCF7L2 complex;catenin complex;catenin-TCF7L2 complex;cell cortex;cell junction;cell part;cell periphery;cell projection;cell projection membrane;cell projection part;cell-cell adherens junction;cell-cell junction;cell-substrate adherens junction;cell-substrate juncti…	Catenin beta-1
	+	4.49253	2.59968	P35222	[R].LVQLLVR.[A]	P35222 [536-542]	CTNNB1	CTNB1_HUMAN	adherens junction assembly;adherens junction organization;anatomical structure development;anatomical structure formation involved in morphogenesis;anatomical structure homeostasis;anatomical structure morphogenesis;androgen receptor signaling pathway;anterior/posterior axis specification;apoptosis;appendage morphogenesis;axis specification;biological adhesion;biological regulation;biosynthetic p…	activating transcription factor binding;alpha-catenin binding;androgen receptor binding;binding;cadherin binding;cell adhesion molecule binding;DNA binding;double-stranded DNA binding;enzyme binding;estrogen receptor binding;hormone receptor binding;ion channel binding;I-SMAD binding;kinase binding;molecular transducer activity;nuclear hormone receptor binding;nucleic acid binding;nucleic acid bi…	adherens junction;anchoring junction;apical part of cell;basolateral plasma membrane;beta-catenin destruction complex;beta-catenin-TCF7L2 complex;catenin complex;catenin-TCF7L2 complex;cell cortex;cell junction;cell part;cell periphery;cell projection;cell projection membrane;cell projection part;cell-cell adherens junction;cell-cell junction;cell-substrate adherens junction;cell-substrate juncti…	Catenin beta-1
	+	2.52579	2.44797	P35222	[R].TSMGGTQQQFVEGVR.[M]	P35222 [551-565]	CTNNB1	CTNB1_HUMAN	adherens junction assembly;adherens junction organization;anatomical structure development;anatomical structure formation involved in morphogenesis;anatomical structure homeostasis;anatomical structure morphogenesis;androgen receptor signaling pathway;anterior/posterior axis specification;apoptosis;appendage morphogenesis;axis specification;biological adhesion;biological regulation;biosynthetic p…	activating transcription factor binding;alpha-catenin binding;androgen receptor binding;binding;cadherin binding;cell adhesion molecule binding;DNA binding;double-stranded DNA binding;enzyme binding;estrogen receptor binding;hormone receptor binding;ion channel binding;I-SMAD binding;kinase binding;molecular transducer activity;nuclear hormone receptor binding;nucleic acid binding;nucleic acid bi…	adherens junction;anchoring junction;apical part of cell;basolateral plasma membrane;beta-catenin destruction complex;beta-catenin-TCF7L2 complex;catenin complex;catenin-TCF7L2 complex;cell cortex;cell junction;cell part;cell periphery;cell projection;cell projection membrane;cell projection part;cell-cell adherens junction;cell-cell junction;cell-substrate adherens junction;cell-substrate juncti…	Catenin beta-1
27	+	2.02602	2.92347	Q6PD62	[K].ILGSLYAASEDQEK.[R]	Q6PD62 [380-393]	CTR9	CTR9_HUMAN	biological regulation;biosynthetic process;cell fate commitment;cell fate commitment involved in formation of primary germ layers;cell surface receptor linked signaling pathway;cellular biosynthetic process;cellular component organization;cellular component organization at cellular level;cellular component organization or biogenesis;cellular component organization or biogenesis at cellular level;…	basal RNA polymerase II transcription machinery binding;basal transcription machinery binding;binding;enzyme binding;protein binding;RNA polymerase binding;RNA polymerase core enzyme binding;RNA polymerase II core binding	Cdc73/Paf1 complex;cell part;chromatin;chromosomal part;intracellular organelle part;intracellular part;macromolecular complex;nuclear body;nuclear part;nuclear speck;nucleoplasm part;organelle part;protein complex;transcription elongation factor complex;transcriptionally active chromatin	RNA polymerase-associated protein CTR9 homolog
28	+	6.8562	4.71044	Q16531	[R].IGRPSETGIIGIIDPECR.[M]	Q16531 [112-129]	DDB1	DDB1_HUMAN	biological regulation;biosynthetic process;catabolic process;cell surface receptor linked signaling pathway;cellular biosynthetic process;cellular catabolic process;cellular component organization;cellular component organization at cellular level;cellular component organization or biogenesis;cellular component organization or biogenesis at cellular level;cellular macromolecule biosynthetic proces…	binding;damaged DNA binding;DNA binding;nucleic acid binding	cell part;CUL4 RING ubiquitin ligase complex;Cul4A-RING ubiquitin ligase complex;Cul4B-RING ubiquitin ligase complex;cullin-RING ubiquitin ligase complex;cytoplasm;extracellular membrane-bounded organelle;extracellular organelle;extracellular region part;extracellular space;extracellular vesicular exosome;intracellular membrane-bounded organelle;intracellular organelle;intracellular organelle par…	DNA damage-binding protein 1
	+	7.50334	3.32751	Q16531	[R].QGQGQLVTCSGAFK.[E]	Q16531 [370-383]	DDB1	DDB1_HUMAN	biological regulation;biosynthetic process;catabolic process;cell surface receptor linked signaling pathway;cellular biosynthetic process;cellular catabolic process;cellular component organization;cellular component organization at cellular level;cellular component organization or biogenesis;cellular component organization or biogenesis at cellular level;cellular macromolecule biosynthetic proces…	binding;damaged DNA binding;DNA binding;nucleic acid binding	cell part;CUL4 RING ubiquitin ligase complex;Cul4A-RING ubiquitin ligase complex;Cul4B-RING ubiquitin ligase complex;cullin-RING ubiquitin ligase complex;cytoplasm;extracellular membrane-bounded organelle;extracellular organelle;extracellular region part;extracellular space;extracellular vesicular exosome;intracellular membrane-bounded organelle;intracellular organelle;intracellular organelle par…	DNA damage-binding protein 1
	+	2.55762	3.04183	Q16531	[K].LLASINSTVR.[L]	Q16531 [880-889]	DDB1	DDB1_HUMAN	biological regulation;biosynthetic process;catabolic process;cell surface receptor linked signaling pathway;cellular biosynthetic process;cellular catabolic process;cellular component organization;cellular component organization at cellular level;cellular component organization or biogenesis;cellular component organization or biogenesis at cellular level;cellular macromolecule biosynthetic proces…	binding;damaged DNA binding;DNA binding;nucleic acid binding	cell part;CUL4 RING ubiquitin ligase complex;Cul4A-RING ubiquitin ligase complex;Cul4B-RING ubiquitin ligase complex;cullin-RING ubiquitin ligase complex;cytoplasm;extracellular membrane-bounded organelle;extracellular organelle;extracellular region part;extracellular space;extracellular vesicular exosome;intracellular membrane-bounded organelle;intracellular organelle;intracellular organelle par…	DNA damage-binding protein 1
	+	1.71595	2.99317	Q16531	[K].VTLGTQPTVLR.[T]	Q16531 [629-639]	DDB1	DDB1_HUMAN	biological regulation;biosynthetic process;catabolic process;cell surface receptor linked signaling pathway;cellular biosynthetic process;cellular catabolic process;cellular component organization;cellular component organization at cellular level;cellular component organization or biogenesis;cellular component organization or biogenesis at cellular level;cellular macromolecule biosynthetic proces…	binding;damaged DNA binding;DNA binding;nucleic acid binding	cell part;CUL4 RING ubiquitin ligase complex;Cul4A-RING ubiquitin ligase complex;Cul4B-RING ubiquitin ligase complex;cullin-RING ubiquitin ligase complex;cytoplasm;extracellular membrane-bounded organelle;extracellular organelle;extracellular region part;extracellular space;extracellular vesicular exosome;intracellular membrane-bounded organelle;intracellular organelle;intracellular organelle par…	DNA damage-binding protein 1
	+	1.86174	2.44342	Q16531	[K].EMLGGEIIPR.[S]	Q16531 [580-589]	DDB1	DDB1_HUMAN	biological regulation;biosynthetic process;catabolic process;cell surface receptor linked signaling pathway;cellular biosynthetic process;cellular catabolic process;cellular component organization;cellular component organization at cellular level;cellular component organization or biogenesis;cellular component organization or biogenesis at cellular level;cellular macromolecule biosynthetic proces…	binding;damaged DNA binding;DNA binding;nucleic acid binding	cell part;CUL4 RING ubiquitin ligase complex;Cul4A-RING ubiquitin ligase complex;Cul4B-RING ubiquitin ligase complex;cullin-RING ubiquitin ligase complex;cytoplasm;extracellular membrane-bounded organelle;extracellular organelle;extracellular region part;extracellular space;extracellular vesicular exosome;intracellular membrane-bounded organelle;intracellular organelle;intracellular organelle par…	DNA damage-binding protein 1
	+	2.71698	1.93498	Q16531	[K].ICYQEVSQCFGVLSSR.[I]	Q16531 [724-739]	DDB1	DDB1_HUMAN	biological regulation;biosynthetic process;catabolic process;cell surface receptor linked signaling pathway;cellular biosynthetic process;cellular catabolic process;cellular component organization;cellular component organization at cellular level;cellular component organization or biogenesis;cellular component organization or biogenesis at cellular level;cellular macromolecule biosynthetic proces…	binding;damaged DNA binding;DNA binding;nucleic acid binding	cell part;CUL4 RING ubiquitin ligase complex;Cul4A-RING ubiquitin ligase complex;Cul4B-RING ubiquitin ligase complex;cullin-RING ubiquitin ligase complex;cytoplasm;extracellular membrane-bounded organelle;extracellular organelle;extracellular region part;extracellular space;extracellular vesicular exosome;intracellular membrane-bounded organelle;intracellular organelle;intracellular organelle par…	DNA damage-binding protein 1
	+	2.37761	1.88293	Q16531	[K].DPNTYFIVGTAMVYPEEAEPK.[Q]	Q16531 [824-844]	DDB1	DDB1_HUMAN	biological regulation;biosynthetic process;catabolic process;cell surface receptor linked signaling pathway;cellular biosynthetic process;cellular catabolic process;cellular component organization;cellular component organization at cellular level;cellular component organization or biogenesis;cellular component organization or biogenesis at cellular level;cellular macromolecule biosynthetic proces…	binding;damaged DNA binding;DNA binding;nucleic acid binding	cell part;CUL4 RING ubiquitin ligase complex;Cul4A-RING ubiquitin ligase complex;Cul4B-RING ubiquitin ligase complex;cullin-RING ubiquitin ligase complex;cytoplasm;extracellular membrane-bounded organelle;extracellular organelle;extracellular region part;extracellular space;extracellular vesicular exosome;intracellular membrane-bounded organelle;intracellular organelle;intracellular organelle par…	DNA damage-binding protein 1
	+	2.68006	1.68582	Q16531	[K].IAVMELFRPK.[GA]	Q16531 [61-70]	DDB1	DDB1_HUMAN	biological regulation;biosynthetic process;catabolic process;cell surface receptor linked signaling pathway;cellular biosynthetic process;cellular catabolic process;cellular component organization;cellular component organization at cellular level;cellular component organization or biogenesis;cellular component organization or biogenesis at cellular level;cellular macromolecule biosynthetic proces…	binding;damaged DNA binding;DNA binding;nucleic acid binding	cell part;CUL4 RING ubiquitin ligase complex;Cul4A-RING ubiquitin ligase complex;Cul4B-RING ubiquitin ligase complex;cullin-RING ubiquitin ligase complex;cytoplasm;extracellular membrane-bounded organelle;extracellular organelle;extracellular region part;extracellular space;extracellular vesicular exosome;intracellular membrane-bounded organelle;intracellular organelle;intracellular organelle par…	DNA damage-binding protein 1
29	+	1.98072	-2.26212	P35659-1	[R].LTMQVSSLQR.[E]	P35659-1 [66-75]	DEK	DEK_HUMAN	biological regulation;biosynthetic process;cellular biosynthetic process;cellular component organization;cellular component organization at cellular level;cellular component organization or biogenesis;cellular component organization or biogenesis at cellular level;cellular macromolecule biosynthetic process;cellular macromolecule metabolic process;cellular metabolic process;cellular nitrogen comp…	binding;DNA binding;histone binding;nucleic acid binding;protein binding	cell part;contractile fiber;cytoplasmic part;intracellular membrane-bounded organelle;intracellular non-membrane-bounded organelle;intracellular organelle;intracellular part;membrane-bounded organelle;non-membrane-bounded organelle;nucleus;organelle	Protein DEK
	+	2.9449	-2.45209	P35659-1	[K].CPEILSDESSSDEDEK.[K]	P35659-1 [222-237]	DEK	DEK_HUMAN	biological regulation;biosynthetic process;cellular biosynthetic process;cellular component organization;cellular component organization at cellular level;cellular component organization or biogenesis;cellular component organization or biogenesis at cellular level;cellular macromolecule biosynthetic process;cellular macromolecule metabolic process;cellular metabolic process;cellular nitrogen comp…	binding;DNA binding;histone binding;nucleic acid binding;protein binding	cell part;contractile fiber;cytoplasmic part;intracellular membrane-bounded organelle;intracellular non-membrane-bounded organelle;intracellular organelle;intracellular part;membrane-bounded organelle;non-membrane-bounded organelle;nucleus;organelle	Protein DEK
	+	3.11528	-3.7699	P35659-1	[K].ESESEDSSDDEPLIK.[K]	P35659-1 [300-314]	DEK	DEK_HUMAN	biological regulation;biosynthetic process;cellular biosynthetic process;cellular component organization;cellular component organization at cellular level;cellular component organization or biogenesis;cellular component organization or biogenesis at cellular level;cellular macromolecule biosynthetic process;cellular macromolecule metabolic process;cellular metabolic process;cellular nitrogen comp…	binding;DNA binding;histone binding;nucleic acid binding;protein binding	cell part;contractile fiber;cytoplasmic part;intracellular membrane-bounded organelle;intracellular non-membrane-bounded organelle;intracellular organelle;intracellular part;membrane-bounded organelle;non-membrane-bounded organelle;nucleus;organelle	Protein DEK
30	+	12.5868	6.86236	Q08211	[K].LAQFEPSQR.[Q]	Q08211 [315-323]	DHX9	DHX9_HUMAN	biological regulation;cell differentiation;cellular developmental process;cellular macromolecule metabolic process;cellular metabolic process;cellular nitrogen compound metabolic process;cellular process;cellular response to heat;cellular response to stimulus;cellular response to stress;circadian rhythm;CRD-mediated mRNA stabilization;defense response;developmental process;DNA conformation change…	adenyl nucleotide binding;adenyl ribonucleotide binding;ATP binding;ATPase activity;ATPase activity, coupled;ATP-dependent DNA helicase activity;ATP-dependent helicase activity;ATP-dependent RNA helicase activity;binding;catalytic activity;DNA binding;DNA helicase activity;DNA-dependent ATPase activity;helicase activity;hydrolase activity;hydrolase activity, acting on acid anhydrides;hydrolase ac…	cell part;centrosome;CRD-mediated mRNA stability complex;cytoplasm;cytoplasmic part;cytoskeletal part;cytosol;intracellular membrane-bounded organelle;intracellular non-membrane-bounded organelle;intracellular organelle;intracellular organelle part;intracellular part;macromolecular complex;membrane;membrane-bounded organelle;microtubule organizing center;non-membrane-bounded organelle;nuclear par…	ATP-dependent RNA helicase A
	+	2.62381	4.95889	Q08211	[K].VQSDGQIVLVDDWIK.[L]	Q08211 [1075-1089]	DHX9	DHX9_HUMAN	biological regulation;cell differentiation;cellular developmental process;cellular macromolecule metabolic process;cellular metabolic process;cellular nitrogen compound metabolic process;cellular process;cellular response to heat;cellular response to stimulus;cellular response to stress;circadian rhythm;CRD-mediated mRNA stabilization;defense response;developmental process;DNA conformation change…	adenyl nucleotide binding;adenyl ribonucleotide binding;ATP binding;ATPase activity;ATPase activity, coupled;ATP-dependent DNA helicase activity;ATP-dependent helicase activity;ATP-dependent RNA helicase activity;binding;catalytic activity;DNA binding;DNA helicase activity;DNA-dependent ATPase activity;helicase activity;hydrolase activity;hydrolase activity, acting on acid anhydrides;hydrolase ac…	cell part;centrosome;CRD-mediated mRNA stability complex;cytoplasm;cytoplasmic part;cytoskeletal part;cytosol;intracellular membrane-bounded organelle;intracellular non-membrane-bounded organelle;intracellular organelle;intracellular organelle part;intracellular part;macromolecular complex;membrane;membrane-bounded organelle;microtubule organizing center;non-membrane-bounded organelle;nuclear par…	ATP-dependent RNA helicase A
	+	2.43458	4.82777	Q08211	[R].QISRPSAAGINLMIGSTR.[Y]	Q08211 [1137-1154]	DHX9	DHX9_HUMAN	biological regulation;cell differentiation;cellular developmental process;cellular macromolecule metabolic process;cellular metabolic process;cellular nitrogen compound metabolic process;cellular process;cellular response to heat;cellular response to stimulus;cellular response to stress;circadian rhythm;CRD-mediated mRNA stabilization;defense response;developmental process;DNA conformation change…	adenyl nucleotide binding;adenyl ribonucleotide binding;ATP binding;ATPase activity;ATPase activity, coupled;ATP-dependent DNA helicase activity;ATP-dependent helicase activity;ATP-dependent RNA helicase activity;binding;catalytic activity;DNA binding;DNA helicase activity;DNA-dependent ATPase activity;helicase activity;hydrolase activity;hydrolase activity, acting on acid anhydrides;hydrolase ac…	cell part;centrosome;CRD-mediated mRNA stability complex;cytoplasm;cytoplasmic part;cytoskeletal part;cytosol;intracellular membrane-bounded organelle;intracellular non-membrane-bounded organelle;intracellular organelle;intracellular organelle part;intracellular part;macromolecular complex;membrane;membrane-bounded organelle;microtubule organizing center;non-membrane-bounded organelle;nuclear par…	ATP-dependent RNA helicase A
	+	2.52887	4.7764	Q08211	[R].LGGIGQFLAK.[A]	Q08211 [810-819]	DHX9	DHX9_HUMAN	biological regulation;cell differentiation;cellular developmental process;cellular macromolecule metabolic process;cellular metabolic process;cellular nitrogen compound metabolic process;cellular process;cellular response to heat;cellular response to stimulus;cellular response to stress;circadian rhythm;CRD-mediated mRNA stabilization;defense response;developmental process;DNA conformation change…	adenyl nucleotide binding;adenyl ribonucleotide binding;ATP binding;ATPase activity;ATPase activity, coupled;ATP-dependent DNA helicase activity;ATP-dependent helicase activity;ATP-dependent RNA helicase activity;binding;catalytic activity;DNA binding;DNA helicase activity;DNA-dependent ATPase activity;helicase activity;hydrolase activity;hydrolase activity, acting on acid anhydrides;hydrolase ac…	cell part;centrosome;CRD-mediated mRNA stability complex;cytoplasm;cytoplasmic part;cytoskeletal part;cytosol;intracellular membrane-bounded organelle;intracellular non-membrane-bounded organelle;intracellular organelle;intracellular organelle part;intracellular part;macromolecular complex;membrane;membrane-bounded organelle;microtubule organizing center;non-membrane-bounded organelle;nuclear par…	ATP-dependent RNA helicase A
	+	2.01118	4.25468	Q08211	[K].QPAIISQLDPVNER.[M]	Q08211 [1117-1130]	DHX9	DHX9_HUMAN	biological regulation;cell differentiation;cellular developmental process;cellular macromolecule metabolic process;cellular metabolic process;cellular nitrogen compound metabolic process;cellular process;cellular response to heat;cellular response to stimulus;cellular response to stress;circadian rhythm;CRD-mediated mRNA stabilization;defense response;developmental process;DNA conformation change…	adenyl nucleotide binding;adenyl ribonucleotide binding;ATP binding;ATPase activity;ATPase activity, coupled;ATP-dependent DNA helicase activity;ATP-dependent helicase activity;ATP-dependent RNA helicase activity;binding;catalytic activity;DNA binding;DNA helicase activity;DNA-dependent ATPase activity;helicase activity;hydrolase activity;hydrolase activity, acting on acid anhydrides;hydrolase ac…	cell part;centrosome;CRD-mediated mRNA stability complex;cytoplasm;cytoplasmic part;cytoskeletal part;cytosol;intracellular membrane-bounded organelle;intracellular non-membrane-bounded organelle;intracellular organelle;intracellular organelle part;intracellular part;macromolecular complex;membrane;membrane-bounded organelle;microtubule organizing center;non-membrane-bounded organelle;nuclear par…	ATP-dependent RNA helicase A
	+	3.29405	4.09278	Q08211	[R].DVVQAYPEVR.[I]	Q08211 [529-538]	DHX9	DHX9_HUMAN	biological regulation;cell differentiation;cellular developmental process;cellular macromolecule metabolic process;cellular metabolic process;cellular nitrogen compound metabolic process;cellular process;cellular response to heat;cellular response to stimulus;cellular response to stress;circadian rhythm;CRD-mediated mRNA stabilization;defense response;developmental process;DNA conformation change…	adenyl nucleotide binding;adenyl ribonucleotide binding;ATP binding;ATPase activity;ATPase activity, coupled;ATP-dependent DNA helicase activity;ATP-dependent helicase activity;ATP-dependent RNA helicase activity;binding;catalytic activity;DNA binding;DNA helicase activity;DNA-dependent ATPase activity;helicase activity;hydrolase activity;hydrolase activity, acting on acid anhydrides;hydrolase ac…	cell part;centrosome;CRD-mediated mRNA stability complex;cytoplasm;cytoplasmic part;cytoskeletal part;cytosol;intracellular membrane-bounded organelle;intracellular non-membrane-bounded organelle;intracellular organelle;intracellular organelle part;intracellular part;macromolecular complex;membrane;membrane-bounded organelle;microtubule organizing center;non-membrane-bounded organelle;nuclear par…	ATP-dependent RNA helicase A
	+	1.63637	2.8692	Q08211	[R].LNQYFQK.[E]	Q08211 [185-191]	DHX9	DHX9_HUMAN	biological regulation;cell differentiation;cellular developmental process;cellular macromolecule metabolic process;cellular metabolic process;cellular nitrogen compound metabolic process;cellular process;cellular response to heat;cellular response to stimulus;cellular response to stress;circadian rhythm;CRD-mediated mRNA stabilization;defense response;developmental process;DNA conformation change…	adenyl nucleotide binding;adenyl ribonucleotide binding;ATP binding;ATPase activity;ATPase activity, coupled;ATP-dependent DNA helicase activity;ATP-dependent helicase activity;ATP-dependent RNA helicase activity;binding;catalytic activity;DNA binding;DNA helicase activity;DNA-dependent ATPase activity;helicase activity;hydrolase activity;hydrolase activity, acting on acid anhydrides;hydrolase ac…	cell part;centrosome;CRD-mediated mRNA stability complex;cytoplasm;cytoplasmic part;cytoskeletal part;cytosol;intracellular membrane-bounded organelle;intracellular non-membrane-bounded organelle;intracellular organelle;intracellular organelle part;intracellular part;macromolecular complex;membrane;membrane-bounded organelle;microtubule organizing center;non-membrane-bounded organelle;nuclear par…	ATP-dependent RNA helicase A
	+	1.99464	2.6378	Q08211	[K].YPSPFFVFGEK.[I]	Q08211 [1038-1048]	DHX9	DHX9_HUMAN	biological regulation;cell differentiation;cellular developmental process;cellular macromolecule metabolic process;cellular metabolic process;cellular nitrogen compound metabolic process;cellular process;cellular response to heat;cellular response to stimulus;cellular response to stress;circadian rhythm;CRD-mediated mRNA stabilization;defense response;developmental process;DNA conformation change…	adenyl nucleotide binding;adenyl ribonucleotide binding;ATP binding;ATPase activity;ATPase activity, coupled;ATP-dependent DNA helicase activity;ATP-dependent helicase activity;ATP-dependent RNA helicase activity;binding;catalytic activity;DNA binding;DNA helicase activity;DNA-dependent ATPase activity;helicase activity;hydrolase activity;hydrolase activity, acting on acid anhydrides;hydrolase ac…	cell part;centrosome;CRD-mediated mRNA stability complex;cytoplasm;cytoplasmic part;cytoskeletal part;cytosol;intracellular membrane-bounded organelle;intracellular non-membrane-bounded organelle;intracellular organelle;intracellular organelle part;intracellular part;macromolecular complex;membrane;membrane-bounded organelle;microtubule organizing center;non-membrane-bounded organelle;nuclear par…	ATP-dependent RNA helicase A
	+	3.4748	1.73179	Q08211	[K].QPAIISQLDPVNER.[M]	Q08211 [1117-1130]	DHX9	DHX9_HUMAN	biological regulation;cell differentiation;cellular developmental process;cellular macromolecule metabolic process;cellular metabolic process;cellular nitrogen compound metabolic process;cellular process;cellular response to heat;cellular response to stimulus;cellular response to stress;circadian rhythm;CRD-mediated mRNA stabilization;defense response;developmental process;DNA conformation change…	adenyl nucleotide binding;adenyl ribonucleotide binding;ATP binding;ATPase activity;ATPase activity, coupled;ATP-dependent DNA helicase activity;ATP-dependent helicase activity;ATP-dependent RNA helicase activity;binding;catalytic activity;DNA binding;DNA helicase activity;DNA-dependent ATPase activity;helicase activity;hydrolase activity;hydrolase activity, acting on acid anhydrides;hydrolase ac…	cell part;centrosome;CRD-mediated mRNA stability complex;cytoplasm;cytoplasmic part;cytoskeletal part;cytosol;intracellular membrane-bounded organelle;intracellular non-membrane-bounded organelle;intracellular organelle;intracellular organelle part;intracellular part;macromolecular complex;membrane;membrane-bounded organelle;microtubule organizing center;non-membrane-bounded organelle;nuclear par…	ATP-dependent RNA helicase A
	+	5.3335	1.44612	Q08211	[R].AAECNIVVTQPR.[R]	Q08211 [435-446]	DHX9	DHX9_HUMAN	biological regulation;cell differentiation;cellular developmental process;cellular macromolecule metabolic process;cellular metabolic process;cellular nitrogen compound metabolic process;cellular process;cellular response to heat;cellular response to stimulus;cellular response to stress;circadian rhythm;CRD-mediated mRNA stabilization;defense response;developmental process;DNA conformation change…	adenyl nucleotide binding;adenyl ribonucleotide binding;ATP binding;ATPase activity;ATPase activity, coupled;ATP-dependent DNA helicase activity;ATP-dependent helicase activity;ATP-dependent RNA helicase activity;binding;catalytic activity;DNA binding;DNA helicase activity;DNA-dependent ATPase activity;helicase activity;hydrolase activity;hydrolase activity, acting on acid anhydrides;hydrolase ac…	cell part;centrosome;CRD-mediated mRNA stability complex;cytoplasm;cytoplasmic part;cytoskeletal part;cytosol;intracellular membrane-bounded organelle;intracellular non-membrane-bounded organelle;intracellular organelle;intracellular organelle part;intracellular part;macromolecular complex;membrane;membrane-bounded organelle;microtubule organizing center;non-membrane-bounded organelle;nuclear par…	ATP-dependent RNA helicase A
	+	4.39779	1.32632	Q08211	[K].LAAQSCALSLVR.[Q]	Q08211 [237-248]	DHX9	DHX9_HUMAN	biological regulation;cell differentiation;cellular developmental process;cellular macromolecule metabolic process;cellular metabolic process;cellular nitrogen compound metabolic process;cellular process;cellular response to heat;cellular response to stimulus;cellular response to stress;circadian rhythm;CRD-mediated mRNA stabilization;defense response;developmental process;DNA conformation change…	adenyl nucleotide binding;adenyl ribonucleotide binding;ATP binding;ATPase activity;ATPase activity, coupled;ATP-dependent DNA helicase activity;ATP-dependent helicase activity;ATP-dependent RNA helicase activity;binding;catalytic activity;DNA binding;DNA helicase activity;DNA-dependent ATPase activity;helicase activity;hydrolase activity;hydrolase activity, acting on acid anhydrides;hydrolase ac…	cell part;centrosome;CRD-mediated mRNA stability complex;cytoplasm;cytoplasmic part;cytoskeletal part;cytosol;intracellular membrane-bounded organelle;intracellular non-membrane-bounded organelle;intracellular organelle;intracellular organelle part;intracellular part;macromolecular complex;membrane;membrane-bounded organelle;microtubule organizing center;non-membrane-bounded organelle;nuclear par…	ATP-dependent RNA helicase A
31	+	5.3249	-1.40947	P29692	[M].ATNFLAHEK.[I]	P29692 [2-10]	EEF1D	EF1D_HUMAN	biological regulation;biosynthetic process;cellular biosynthetic process;cellular macromolecule biosynthetic process;cellular macromolecule metabolic process;cellular metabolic process;cellular nitrogen compound metabolic process;cellular process;cellular protein metabolic process;cellular response to abiotic stimulus;cellular response to ionizing radiation;cellular response to radiation;cellular…	activating transcription factor binding;binding;DNA binding;heat shock protein binding;molecular transducer activity;nucleic acid binding;protein binding;RNA binding;signal transducer activity;transcription factor binding;translation elongation factor activity;translation factor activity, nucleic acid binding	cell part;cytoplasm;cytoplasmic part;cytosol;eukaryotic translation elongation factor 1 complex;intracellular membrane-bounded organelle;intracellular non-membrane-bounded organelle;intracellular organelle;intracellular organelle part;intracellular part;macromolecular complex;membrane-bounded organelle;non-membrane-bounded organelle;nuclear part;nucleolus;nucleus;organelle;organelle part;protein …	Elongation factor 1-delta
	+	2.6653	-3.89768	P29692	[K].SLAGSSGPGASSGTSGDHGELVVR.[I]	P29692 [60-83]	EEF1D	EF1D_HUMAN	biological regulation;biosynthetic process;cellular biosynthetic process;cellular macromolecule biosynthetic process;cellular macromolecule metabolic process;cellular metabolic process;cellular nitrogen compound metabolic process;cellular process;cellular protein metabolic process;cellular response to abiotic stimulus;cellular response to ionizing radiation;cellular response to radiation;cellular…	activating transcription factor binding;binding;DNA binding;heat shock protein binding;molecular transducer activity;nucleic acid binding;protein binding;RNA binding;signal transducer activity;transcription factor binding;translation elongation factor activity;translation factor activity, nucleic acid binding	cell part;cytoplasm;cytoplasmic part;cytosol;eukaryotic translation elongation factor 1 complex;intracellular membrane-bounded organelle;intracellular non-membrane-bounded organelle;intracellular organelle;intracellular organelle part;intracellular part;macromolecular complex;membrane-bounded organelle;non-membrane-bounded organelle;nuclear part;nucleolus;nucleus;organelle;organelle part;protein …	Elongation factor 1-delta
	+	1.87912	-3.9554	P29692;P29692-3	[K].VGTDLLEEEITK.[F]	P29692 [254-265];P29692-3 [230-241]	EEF1D	EF1D_HUMAN	biological regulation;biosynthetic process;cellular biosynthetic process;cellular macromolecule biosynthetic process;cellular macromolecule metabolic process;cellular metabolic process;cellular nitrogen compound metabolic process;cellular process;cellular protein metabolic process;cellular response to abiotic stimulus;cellular response to ionizing radiation;cellular response to radiation;cellular…	activating transcription factor binding;binding;DNA binding;heat shock protein binding;molecular transducer activity;nucleic acid binding;protein binding;RNA binding;signal transducer activity;transcription factor binding;translation elongation factor activity;translation factor activity, nucleic acid binding	cell part;cytoplasm;cytoplasmic part;cytosol;eukaryotic translation elongation factor 1 complex;intracellular membrane-bounded organelle;intracellular non-membrane-bounded organelle;intracellular organelle;intracellular organelle part;intracellular part;macromolecular complex;membrane-bounded organelle;non-membrane-bounded organelle;nuclear part;nucleolus;nucleus;organelle;organelle part;protein …	Elongation factor 1-delta
	+	1.84602	-4.27537	P29692;P29692-3	[R].SIQLDGLVWGASK.[L]	P29692 [220-232];P29692-3 [196-208]	EEF1D	EF1D_HUMAN	biological regulation;biosynthetic process;cellular biosynthetic process;cellular macromolecule biosynthetic process;cellular macromolecule metabolic process;cellular metabolic process;cellular nitrogen compound metabolic process;cellular process;cellular protein metabolic process;cellular response to abiotic stimulus;cellular response to ionizing radiation;cellular response to radiation;cellular…	activating transcription factor binding;binding;DNA binding;heat shock protein binding;molecular transducer activity;nucleic acid binding;protein binding;RNA binding;signal transducer activity;transcription factor binding;translation elongation factor activity;translation factor activity, nucleic acid binding	cell part;cytoplasm;cytoplasmic part;cytosol;eukaryotic translation elongation factor 1 complex;intracellular membrane-bounded organelle;intracellular non-membrane-bounded organelle;intracellular organelle;intracellular organelle part;intracellular part;macromolecular complex;membrane-bounded organelle;non-membrane-bounded organelle;nuclear part;nucleolus;nucleus;organelle;organelle part;protein …	Elongation factor 1-delta
32	+	1.84962	4.15192	P06733-1	[K].LMIEMDGTENK.[S]	P06733-1 [93-103]	ENO1	ENOA_HUMAN	alcohol biosynthetic process;alcohol metabolic process;biological regulation;biosynthetic process;carbohydrate biosynthetic process;carbohydrate metabolic process;cellular biosynthetic process;cellular carbohydrate biosynthetic process;cellular carbohydrate metabolic process;cellular macromolecule biosynthetic process;cellular macromolecule metabolic process;cellular metabolic process;cellular ni…	binding;carbon-oxygen lyase activity;catalytic activity;cation binding;DNA binding;enzyme binding;GTPase binding;hydro-lyase activity;ion binding;lyase activity;magnesium ion binding;metal ion binding;nucleic acid binding;nucleic acid binding transcription factor activity;phosphopyruvate hydratase activity;protein binding;protein binding transcription factor activity;sequence-specific DNA binding…	cell part;contractile fiber part;cytoplasm;cytoplasmic part;cytosol;cytosolic part;extracellular membrane-bounded organelle;extracellular organelle;extracellular region part;extracellular space;extracellular vesicular exosome;intracellular membrane-bounded organelle;intracellular organelle;intracellular part;M band;macromolecular complex;membrane;membrane-bounded organelle;membrane-bounded vesicl…	Alpha-enolase
	+	4.8366	-1.50163	P06733-1	[R].GNPTVEVDLFTSK.[G]	P06733-1 [16-28]	ENO1	ENOA_HUMAN	alcohol biosynthetic process;alcohol metabolic process;biological regulation;biosynthetic process;carbohydrate biosynthetic process;carbohydrate metabolic process;cellular biosynthetic process;cellular carbohydrate biosynthetic process;cellular carbohydrate metabolic process;cellular macromolecule biosynthetic process;cellular macromolecule metabolic process;cellular metabolic process;cellular ni…	binding;carbon-oxygen lyase activity;catalytic activity;cation binding;DNA binding;enzyme binding;GTPase binding;hydro-lyase activity;ion binding;lyase activity;magnesium ion binding;metal ion binding;nucleic acid binding;nucleic acid binding transcription factor activity;phosphopyruvate hydratase activity;protein binding;protein binding transcription factor activity;sequence-specific DNA binding…	cell part;contractile fiber part;cytoplasm;cytoplasmic part;cytosol;cytosolic part;extracellular membrane-bounded organelle;extracellular organelle;extracellular region part;extracellular space;extracellular vesicular exosome;intracellular membrane-bounded organelle;intracellular organelle;intracellular part;M band;macromolecular complex;membrane;membrane-bounded organelle;membrane-bounded vesicl…	Alpha-enolase
	+	3.45793	-1.77379	P06733-1	[K].DYPVVSIEDPFDQDDWGAWQK.[F]	P06733-1 [286-306]	ENO1	ENOA_HUMAN	alcohol biosynthetic process;alcohol metabolic process;biological regulation;biosynthetic process;carbohydrate biosynthetic process;carbohydrate metabolic process;cellular biosynthetic process;cellular carbohydrate biosynthetic process;cellular carbohydrate metabolic process;cellular macromolecule biosynthetic process;cellular macromolecule metabolic process;cellular metabolic process;cellular ni…	binding;carbon-oxygen lyase activity;catalytic activity;cation binding;DNA binding;enzyme binding;GTPase binding;hydro-lyase activity;ion binding;lyase activity;magnesium ion binding;metal ion binding;nucleic acid binding;nucleic acid binding transcription factor activity;phosphopyruvate hydratase activity;protein binding;protein binding transcription factor activity;sequence-specific DNA binding…	cell part;contractile fiber part;cytoplasm;cytoplasmic part;cytosol;cytosolic part;extracellular membrane-bounded organelle;extracellular organelle;extracellular region part;extracellular space;extracellular vesicular exosome;intracellular membrane-bounded organelle;intracellular organelle;intracellular part;M band;macromolecular complex;membrane;membrane-bounded organelle;membrane-bounded vesicl…	Alpha-enolase
	+	3.23792	-2.73894	P06733-1	[K].DYPVVSIEDPFDQDDWGAWQK.[F]	P06733-1 [286-306]	ENO1	ENOA_HUMAN	alcohol biosynthetic process;alcohol metabolic process;biological regulation;biosynthetic process;carbohydrate biosynthetic process;carbohydrate metabolic process;cellular biosynthetic process;cellular carbohydrate biosynthetic process;cellular carbohydrate metabolic process;cellular macromolecule biosynthetic process;cellular macromolecule metabolic process;cellular metabolic process;cellular ni…	binding;carbon-oxygen lyase activity;catalytic activity;cation binding;DNA binding;enzyme binding;GTPase binding;hydro-lyase activity;ion binding;lyase activity;magnesium ion binding;metal ion binding;nucleic acid binding;nucleic acid binding transcription factor activity;phosphopyruvate hydratase activity;protein binding;protein binding transcription factor activity;sequence-specific DNA binding…	cell part;contractile fiber part;cytoplasm;cytoplasmic part;cytosol;cytosolic part;extracellular membrane-bounded organelle;extracellular organelle;extracellular region part;extracellular space;extracellular vesicular exosome;intracellular membrane-bounded organelle;intracellular organelle;intracellular part;M band;macromolecular complex;membrane;membrane-bounded organelle;membrane-bounded vesicl…	Alpha-enolase
33	+	2.92838	2.91752	P13929-1;P06733-1	[K].VNQIGSVTESLQACK.[L]	P13929-1 [344-358];P06733-1 [344-358]	ENO1;ENO3	ENOA_HUMAN;ENOB_HUMAN	aging;alcohol biosynthetic process;alcohol metabolic process;anatomical structure development;anatomical structure morphogenesis;biological regulation;biosynthetic process;carbohydrate biosynthetic process;carbohydrate metabolic process;cellular biosynthetic process;cellular carbohydrate biosynthetic process;cellular carbohydrate metabolic process;cellular macromolecule biosynthetic process;cellu…	binding;carbon-oxygen lyase activity;catalytic activity;cation binding;DNA binding;enzyme binding;GTPase binding;hydro-lyase activity;ion binding;lyase activity;magnesium ion binding;metal ion binding;nucleic acid binding;nucleic acid binding transcription factor activity;phosphopyruvate hydratase activity;protein binding;protein binding transcription factor activity;sequence-specific DNA binding…	cell part;contractile fiber part;cytoplasm;cytoplasmic part;cytosol;cytosolic part;extracellular membrane-bounded organelle;extracellular organelle;extracellular region part;extracellular space;extracellular vesicular exosome;intracellular membrane-bounded organelle;intracellular organelle;intracellular part;M band;macromolecular complex;membrane;membrane-bounded organelle;membrane-bounded vesicl…	Alpha-enolase;Beta-enolase
34	+	2.64749	-2.11922	P39748	[K].QLQQAQAAGAEQEVEK.[F]	P39748 [110-125]	FEN1	FEN1_HUMAN	anatomical structure homeostasis;base-excision repair;behavior;biological regulation;biosynthetic process;catabolic process;cell cycle;cellular biosynthetic process;cellular catabolic process;cellular component organization;cellular component organization at cellular level;cellular component organization or biogenesis;cellular component organization or biogenesis at cellular level;cellular macrom…	5'-3' exonuclease activity;5'-flap endonuclease activity;binding;catalytic activity;cation binding;damaged DNA binding;deoxyribonuclease activity;DNA binding;double-stranded DNA binding;double-stranded DNA specific exodeoxyribonuclease activity;endodeoxyribonuclease activity;endodeoxyribonuclease activity, producing 5'-phosphomonoesters;endonuclease activity;endonuclease activity, active with eit…	cell part;cytoplasmic part;intracellular membrane-bounded organelle;intracellular non-membrane-bounded organelle;intracellular organelle;intracellular organelle part;intracellular part;membrane;membrane-bounded organelle;mitochondrion;non-membrane-bounded organelle;nuclear part;nucleolus;nucleoplasm;nucleus;organelle;organelle part;plasma membrane	Flap endonuclease 1
35	+	2.06558	-2.41396	P35637	[R].HDSEQDNSDNNTIFVQGLGENVTIESVADYFK.[Q]	P35637 [275-306]	FUS	FUS_HUMAN	cellular macromolecule metabolic process;cellular metabolic process;cellular nitrogen compound metabolic process;cellular process;gene expression;macromolecule metabolic process;metabolic process;mRNA metabolic process;mRNA processing;nitrogen compound metabolic process;nuclear mRNA splicing, via spliceosome;nucleic acid metabolic process;nucleobase-containing compound metabolic process;primary m…	binding;cation binding;DNA binding;identical protein binding;ion binding;metal ion binding;nucleic acid binding;nucleotide binding;protein binding;protein binding transcription factor activity;RNA binding;transcription coactivator activity;transcription cofactor activity;transcription factor binding transcription factor activity;transition metal ion binding;zinc ion binding	cell part;cytoplasm;intracellular membrane-bounded organelle;intracellular organelle;intracellular organelle part;intracellular part;membrane-bounded organelle;nuclear part;nucleoplasm;nucleus;organelle;organelle part	RNA-binding protein FUS
36	+	6.93433	4.46568	Q13283	[R].FMQTFVLAPEGSVANK.[F]	Q13283 [108-123]	G3BP1	G3BP1_HUMAN	biological regulation;cellular macromolecule metabolic process;cellular metabolic process;cellular nitrogen compound metabolic process;cellular process;cellular response to stimulus;DNA conformation change;DNA duplex unwinding;DNA geometric change;DNA metabolic process;establishment of localization;intracellular signal transduction;macromolecule metabolic process;metabolic process;negative regula…	adenyl nucleotide binding;adenyl ribonucleotide binding;ATP binding;ATPase activity;ATPase activity, coupled;ATP-dependent DNA helicase activity;ATP-dependent helicase activity;ATP-dependent RNA helicase activity;binding;catalytic activity;DNA binding;DNA helicase activity;DNA-dependent ATPase activity;endonuclease activity;helicase activity;hydrolase activity;hydrolase activity, acting on acid a…	adherens junction;anchoring junction;cell junction;cell part;cell-substrate adherens junction;cell-substrate junction;cytoplasm;cytoplasmic part;cytosol;focal adhesion;intracellular membrane-bounded organelle;intracellular non-membrane-bounded organelle;intracellular organelle;intracellular part;macromolecular complex;membrane;membrane-bounded organelle;non-membrane-bounded organelle;nucleus;orga…	Ras GTPase-activating protein-binding protein 1
	+	4.99465	-3.30261	Q13283	[R].QYYTLLNQAPDMLHR.[F]	Q13283 [18-32]	G3BP1	G3BP1_HUMAN	biological regulation;cellular macromolecule metabolic process;cellular metabolic process;cellular nitrogen compound metabolic process;cellular process;cellular response to stimulus;DNA conformation change;DNA duplex unwinding;DNA geometric change;DNA metabolic process;establishment of localization;intracellular signal transduction;macromolecule metabolic process;metabolic process;negative regula…	adenyl nucleotide binding;adenyl ribonucleotide binding;ATP binding;ATPase activity;ATPase activity, coupled;ATP-dependent DNA helicase activity;ATP-dependent helicase activity;ATP-dependent RNA helicase activity;binding;catalytic activity;DNA binding;DNA helicase activity;DNA-dependent ATPase activity;endonuclease activity;helicase activity;hydrolase activity;hydrolase activity, acting on acid a…	adherens junction;anchoring junction;cell junction;cell part;cell-substrate adherens junction;cell-substrate junction;cytoplasm;cytoplasmic part;cytosol;focal adhesion;intracellular membrane-bounded organelle;intracellular non-membrane-bounded organelle;intracellular organelle;intracellular part;macromolecular complex;membrane;membrane-bounded organelle;non-membrane-bounded organelle;nucleus;orga…	Ras GTPase-activating protein-binding protein 1
	+	3.73015	-4.17587	Q13283	[R].YQDEVFGGFVTEPQEESEEEVEEPEER.[Q]	Q13283 [133-159]	G3BP1	G3BP1_HUMAN	biological regulation;cellular macromolecule metabolic process;cellular metabolic process;cellular nitrogen compound metabolic process;cellular process;cellular response to stimulus;DNA conformation change;DNA duplex unwinding;DNA geometric change;DNA metabolic process;establishment of localization;intracellular signal transduction;macromolecule metabolic process;metabolic process;negative regula…	adenyl nucleotide binding;adenyl ribonucleotide binding;ATP binding;ATPase activity;ATPase activity, coupled;ATP-dependent DNA helicase activity;ATP-dependent helicase activity;ATP-dependent RNA helicase activity;binding;catalytic activity;DNA binding;DNA helicase activity;DNA-dependent ATPase activity;endonuclease activity;helicase activity;hydrolase activity;hydrolase activity, acting on acid a…	adherens junction;anchoring junction;cell junction;cell part;cell-substrate adherens junction;cell-substrate junction;cytoplasm;cytoplasmic part;cytosol;focal adhesion;intracellular membrane-bounded organelle;intracellular non-membrane-bounded organelle;intracellular organelle;intracellular part;macromolecular complex;membrane;membrane-bounded organelle;non-membrane-bounded organelle;nucleus;orga…	Ras GTPase-activating protein-binding protein 1
37	+	3.08583	-2.01309	P29083	[R].FNEQIEPIYALLR.[E]	P29083 [180-192]	GTF2E1	T2EA_HUMAN	biological regulation;biosynthetic process;cellular biosynthetic process;cellular macromolecule biosynthetic process;cellular macromolecule metabolic process;cellular metabolic process;cellular nitrogen compound metabolic process;cellular process;gene expression;macromolecule biosynthetic process;macromolecule metabolic process;metabolic process;nitrogen compound metabolic process;nucleic acid me…	binding;cation binding;DNA binding;ion binding;metal ion binding;nucleic acid binding;sequence-specific DNA binding	cell part;cytoskeleton;intermediate filament cytoskeleton;intracellular non-membrane-bounded organelle;intracellular organelle;intracellular organelle part;intracellular part;non-membrane-bounded organelle;nuclear part;nucleoplasm;organelle;organelle part	General transcription factor IIE subunit 1
38	+	2.18128	-7.08996	P07305	[K].YSDMIVAAIQAEK.[N]	P07305 [28-40]	H1F0	H10_HUMAN	apoptosis;catabolic process;cell death;cellular catabolic process;cellular component assembly;cellular component assembly at cellular level;cellular component disassembly;cellular component disassembly at cellular level;cellular component disassembly involved in apoptosis;cellular component organization;cellular component organization at cellular level;cellular component organization or biogenesi…	binding;chromatin binding;chromatin DNA binding;DNA binding;nucleic acid binding;structure-specific DNA binding	actin cytoskeleton;cell part;chromatin;chromosomal part;cytoplasmic part;cytoskeleton;euchromatin;Golgi apparatus;intracellular membrane-bounded organelle;intracellular non-membrane-bounded organelle;intracellular organelle;intracellular organelle part;intracellular part;macromolecular complex;membrane-bounded organelle;non-membrane-bounded organelle;nuclear chromatin;nuclear chromosome part;nucl…	Histone H1.0;Histone H1.0, N-terminally processed
39	+	1.52428	5.20771	O75367-2;O75367	[K].NGPLEVAGAAVSAGHGLPAK.[F]	O75367-2 [249-268];O75367 [252-271]	H2AFY	H2AY_HUMAN	biological regulation;cellular component assembly;cellular component assembly at cellular level;cellular component organization;cellular component organization at cellular level;cellular component organization or biogenesis;cellular component organization or biogenesis at cellular level;cellular macromolecular complex assembly;cellular macromolecular complex subunit organization;cellular process;…	binding;chromatin binding;chromatin DNA binding;core promoter binding;core promoter sequence-specific DNA binding;DNA binding;double-stranded DNA binding;double-stranded methylated DNA binding;enzyme binding;enzyme inhibitor activity;enzyme regulator activity;kinase binding;kinase inhibitor activity;kinase regulator activity;nucleic acid binding;nucleosomal DNA binding;nucleosome binding;protein …	Barr body;cell part;centromeric heterochromatin;chromatin;chromosomal part;chromosome;condensed chromosome;extracellular membrane-bounded organelle;extracellular organelle;extracellular region part;extracellular vesicular exosome;heterochromatin;intracellular membrane-bounded organelle;intracellular non-membrane-bounded organelle;intracellular organelle;intracellular organelle part;intracellular …	Core histone macro-H2A.1
	+	2.13508	4.14216	O75367-2;O75367	[K].FVIHCNSPVWGADKCEELLEK.[T]	O75367-2 [269-289];O75367 [272-292]	H2AFY	H2AY_HUMAN	biological regulation;cellular component assembly;cellular component assembly at cellular level;cellular component organization;cellular component organization at cellular level;cellular component organization or biogenesis;cellular component organization or biogenesis at cellular level;cellular macromolecular complex assembly;cellular macromolecular complex subunit organization;cellular process;…	binding;chromatin binding;chromatin DNA binding;core promoter binding;core promoter sequence-specific DNA binding;DNA binding;double-stranded DNA binding;double-stranded methylated DNA binding;enzyme binding;enzyme inhibitor activity;enzyme regulator activity;kinase binding;kinase inhibitor activity;kinase regulator activity;nucleic acid binding;nucleosomal DNA binding;nucleosome binding;protein …	Barr body;cell part;centromeric heterochromatin;chromatin;chromosomal part;chromosome;condensed chromosome;extracellular membrane-bounded organelle;extracellular organelle;extracellular region part;extracellular vesicular exosome;heterochromatin;intracellular membrane-bounded organelle;intracellular non-membrane-bounded organelle;intracellular organelle;intracellular organelle part;intracellular …	Core histone macro-H2A.1
	+	3.36156	3.72198	O75367-2;O75367	[K].NCLALADDK.[K]	O75367-2 [293-301];O75367 [296-304]	H2AFY	H2AY_HUMAN	biological regulation;cellular component assembly;cellular component assembly at cellular level;cellular component organization;cellular component organization at cellular level;cellular component organization or biogenesis;cellular component organization or biogenesis at cellular level;cellular macromolecular complex assembly;cellular macromolecular complex subunit organization;cellular process;…	binding;chromatin binding;chromatin DNA binding;core promoter binding;core promoter sequence-specific DNA binding;DNA binding;double-stranded DNA binding;double-stranded methylated DNA binding;enzyme binding;enzyme inhibitor activity;enzyme regulator activity;kinase binding;kinase inhibitor activity;kinase regulator activity;nucleic acid binding;nucleosomal DNA binding;nucleosome binding;protein …	Barr body;cell part;centromeric heterochromatin;chromatin;chromosomal part;chromosome;condensed chromosome;extracellular membrane-bounded organelle;extracellular organelle;extracellular region part;extracellular vesicular exosome;heterochromatin;intracellular membrane-bounded organelle;intracellular non-membrane-bounded organelle;intracellular organelle;intracellular organelle part;intracellular …	Core histone macro-H2A.1
	+	1.51154	3.47408	O75367-2;O75367	[K].NGPLEVAGAAVSAGHGLPAK.[F]	O75367-2 [249-268];O75367 [252-271]	H2AFY	H2AY_HUMAN	biological regulation;cellular component assembly;cellular component assembly at cellular level;cellular component organization;cellular component organization at cellular level;cellular component organization or biogenesis;cellular component organization or biogenesis at cellular level;cellular macromolecular complex assembly;cellular macromolecular complex subunit organization;cellular process;…	binding;chromatin binding;chromatin DNA binding;core promoter binding;core promoter sequence-specific DNA binding;DNA binding;double-stranded DNA binding;double-stranded methylated DNA binding;enzyme binding;enzyme inhibitor activity;enzyme regulator activity;kinase binding;kinase inhibitor activity;kinase regulator activity;nucleic acid binding;nucleosomal DNA binding;nucleosome binding;protein …	Barr body;cell part;centromeric heterochromatin;chromatin;chromosomal part;chromosome;condensed chromosome;extracellular membrane-bounded organelle;extracellular organelle;extracellular region part;extracellular vesicular exosome;heterochromatin;intracellular membrane-bounded organelle;intracellular non-membrane-bounded organelle;intracellular organelle;intracellular organelle part;intracellular …	Core histone macro-H2A.1
	+	1.95576	3.3257	O75367-2;O75367	[K].GKLEAIITPPPAK.[K]	O75367-2 [122-134];O75367 [122-134]	H2AFY	H2AY_HUMAN	biological regulation;cellular component assembly;cellular component assembly at cellular level;cellular component organization;cellular component organization at cellular level;cellular component organization or biogenesis;cellular component organization or biogenesis at cellular level;cellular macromolecular complex assembly;cellular macromolecular complex subunit organization;cellular process;…	binding;chromatin binding;chromatin DNA binding;core promoter binding;core promoter sequence-specific DNA binding;DNA binding;double-stranded DNA binding;double-stranded methylated DNA binding;enzyme binding;enzyme inhibitor activity;enzyme regulator activity;kinase binding;kinase inhibitor activity;kinase regulator activity;nucleic acid binding;nucleosomal DNA binding;nucleosome binding;protein …	Barr body;cell part;centromeric heterochromatin;chromatin;chromosomal part;chromosome;condensed chromosome;extracellular membrane-bounded organelle;extracellular organelle;extracellular region part;extracellular vesicular exosome;heterochromatin;intracellular membrane-bounded organelle;intracellular non-membrane-bounded organelle;intracellular organelle;intracellular organelle part;intracellular …	Core histone macro-H2A.1
40	+	1.53098	3.46168	Q9P0M6	[K].GVTIASGGVLPR.[I]	Q9P0M6 [97-108]	H2AFY2	H2AW_HUMAN	anatomical structure development;biological regulation;brain development;cellular component assembly;cellular component assembly at cellular level;cellular component organization;cellular component organization at cellular level;cellular component organization or biogenesis;cellular component organization or biogenesis at cellular level;cellular macromolecular complex assembly;cellular macromolec…	binding;chromatin binding;chromatin DNA binding;DNA binding;nucleic acid binding;regulatory region DNA binding;regulatory region nucleic acid binding;RNA polymerase II regulatory region DNA binding;RNA polymerase II regulatory region sequence-specific DNA binding;sequence-specific DNA binding;structure-specific DNA binding;transcription regulatory region DNA binding;transcription regulatory regio…	Barr body;cell part;chromatin;chromosomal part;chromosome;extracellular membrane-bounded organelle;extracellular organelle;extracellular region part;extracellular vesicular exosome;intracellular membrane-bounded organelle;intracellular non-membrane-bounded organelle;intracellular organelle;intracellular organelle part;intracellular part;macromolecular complex;membrane-bounded organelle;membrane-b…	Core histone macro-H2A.2
	+	1.50268	3.42281	Q9P0M6	[K].LSLTQSDISHIGSMR.[V]	Q9P0M6 [197-211]	H2AFY2	H2AW_HUMAN	anatomical structure development;biological regulation;brain development;cellular component assembly;cellular component assembly at cellular level;cellular component organization;cellular component organization at cellular level;cellular component organization or biogenesis;cellular component organization or biogenesis at cellular level;cellular macromolecular complex assembly;cellular macromolec…	binding;chromatin binding;chromatin DNA binding;DNA binding;nucleic acid binding;regulatory region DNA binding;regulatory region nucleic acid binding;RNA polymerase II regulatory region DNA binding;RNA polymerase II regulatory region sequence-specific DNA binding;sequence-specific DNA binding;structure-specific DNA binding;transcription regulatory region DNA binding;transcription regulatory regio…	Barr body;cell part;chromatin;chromosomal part;chromosome;extracellular membrane-bounded organelle;extracellular organelle;extracellular region part;extracellular vesicular exosome;intracellular membrane-bounded organelle;intracellular non-membrane-bounded organelle;intracellular organelle;intracellular organelle part;intracellular part;macromolecular complex;membrane-bounded organelle;membrane-b…	Core histone macro-H2A.2
	+	3.49854	3.19281	Q9P0M6	[K].SQGPLEVAEAAVSQSSGLAAK.[F]	Q9P0M6 [251-271]	H2AFY2	H2AW_HUMAN	anatomical structure development;biological regulation;brain development;cellular component assembly;cellular component assembly at cellular level;cellular component organization;cellular component organization at cellular level;cellular component organization or biogenesis;cellular component organization or biogenesis at cellular level;cellular macromolecular complex assembly;cellular macromolec…	binding;chromatin binding;chromatin DNA binding;DNA binding;nucleic acid binding;regulatory region DNA binding;regulatory region nucleic acid binding;RNA polymerase II regulatory region DNA binding;RNA polymerase II regulatory region sequence-specific DNA binding;sequence-specific DNA binding;structure-specific DNA binding;transcription regulatory region DNA binding;transcription regulatory regio…	Barr body;cell part;chromatin;chromosomal part;chromosome;extracellular membrane-bounded organelle;extracellular organelle;extracellular region part;extracellular vesicular exosome;intracellular membrane-bounded organelle;intracellular non-membrane-bounded organelle;intracellular organelle;intracellular organelle part;intracellular part;macromolecular complex;membrane-bounded organelle;membrane-b…	Core histone macro-H2A.2
41	+	1.30194	-7.67907	Q8IUE6;P0C0S5;Q6FI13	[R].AGLQFPVGR.[VI]	Q8IUE6 [22-30];P0C0S5 [24-32];Q6FI13 [22-30]	H2AFZ;HIST2H2AA3;HIST2H2AB	H2A2A_HUMAN;H2A2B_HUMAN;H2AZ_HUMAN	biological regulation;cellular process;cellular response to chemical stimulus;cellular response to endogenous stimulus;cellular response to estradiol stimulus;cellular response to estrogen stimulus;cellular response to hormone stimulus;cellular response to organic substance;cellular response to steroid hormone stimulus;cellular response to stimulus;positive regulation of biological process;positi…	binding;chromatin binding;chromatin DNA binding;core promoter binding;core promoter proximal region DNA binding;core promoter proximal region sequence-specific DNA binding;core promoter sequence-specific DNA binding;DNA binding;enhancer binding;enhancer sequence-specific DNA binding;nucleic acid binding;nucleosomal DNA binding;nucleosome binding;regulatory region DNA binding;regulatory region nuc…	cell part;chromatin;chromosomal part;euchromatin;extracellular membrane-bounded organelle;extracellular organelle;extracellular region part;extracellular vesicular exosome;heterochromatin;intracellular membrane-bounded organelle;intracellular organelle;intracellular organelle part;intracellular part;macromolecular complex;membrane-bounded organelle;membrane-bounded vesicle;nuclear chromatin;nucle…	Histone H2A type 2-A;Histone H2A type 2-B;Histone H2A.Z
42	+	1.81732	7.9171	P84243;P68431;Q71DI3	[R].YRPGTVALR.[E]	P84243 [42-50];P68431 [42-50];Q71DI3 [42-50]	H3F3A;HIST1H3A;HIST2H3A	H31_HUMAN;H32_HUMAN;H33_HUMAN	biological regulation;blood coagulation;cellular component assembly;cellular component assembly at cellular level;cellular component organization;cellular component organization at cellular level;cellular component organization or biogenesis;cellular component organization or biogenesis at cellular level;cellular macromolecular complex assembly;cellular macromolecular complex subunit organization…	binding;chromatin binding;chromatin DNA binding;core promoter binding;core promoter sequence-specific DNA binding;DNA binding;enhancer binding;enhancer sequence-specific DNA binding;histone binding;nucleic acid binding;nucleosomal DNA binding;nucleosome binding;protein binding;regulatory region DNA binding;regulatory region nucleic acid binding;RNA polymerase II core promoter sequence-specific DN…	cell part;chromosomal part;chromosome;extracellular membrane-bounded organelle;extracellular organelle;extracellular region;extracellular region part;extracellular vesicular exosome;intracellular membrane-bounded organelle;intracellular non-membrane-bounded organelle;intracellular organelle;intracellular organelle part;intracellular part;macromolecular complex;membrane;membrane-bounded organelle;…	Histone H3.1;Histone H3.2;Histone H3.3
	+	7.01352	6.34048	P84243;P68431;Q71DI3	[R].RYQKSTELLIR.[K]	P84243 [54-64];P68431 [54-64];Q71DI3 [54-64]	H3F3A;HIST1H3A;HIST2H3A	H31_HUMAN;H32_HUMAN;H33_HUMAN	biological regulation;blood coagulation;cellular component assembly;cellular component assembly at cellular level;cellular component organization;cellular component organization at cellular level;cellular component organization or biogenesis;cellular component organization or biogenesis at cellular level;cellular macromolecular complex assembly;cellular macromolecular complex subunit organization…	binding;chromatin binding;chromatin DNA binding;core promoter binding;core promoter sequence-specific DNA binding;DNA binding;enhancer binding;enhancer sequence-specific DNA binding;histone binding;nucleic acid binding;nucleosomal DNA binding;nucleosome binding;protein binding;regulatory region DNA binding;regulatory region nucleic acid binding;RNA polymerase II core promoter sequence-specific DN…	cell part;chromosomal part;chromosome;extracellular membrane-bounded organelle;extracellular organelle;extracellular region;extracellular region part;extracellular vesicular exosome;intracellular membrane-bounded organelle;intracellular non-membrane-bounded organelle;intracellular organelle;intracellular organelle part;intracellular part;macromolecular complex;membrane;membrane-bounded organelle;…	Histone H3.1;Histone H3.2;Histone H3.3
	+	2.49372	4.7859	P84243;P68431;Q71DI3	[K].RVTIMPKDIQLAR.[R]	P84243 [117-129];P68431 [117-129];Q71DI3 [117-129]	H3F3A;HIST1H3A;HIST2H3A	H31_HUMAN;H32_HUMAN;H33_HUMAN	biological regulation;blood coagulation;cellular component assembly;cellular component assembly at cellular level;cellular component organization;cellular component organization at cellular level;cellular component organization or biogenesis;cellular component organization or biogenesis at cellular level;cellular macromolecular complex assembly;cellular macromolecular complex subunit organization…	binding;chromatin binding;chromatin DNA binding;core promoter binding;core promoter sequence-specific DNA binding;DNA binding;enhancer binding;enhancer sequence-specific DNA binding;histone binding;nucleic acid binding;nucleosomal DNA binding;nucleosome binding;protein binding;regulatory region DNA binding;regulatory region nucleic acid binding;RNA polymerase II core promoter sequence-specific DN…	cell part;chromosomal part;chromosome;extracellular membrane-bounded organelle;extracellular organelle;extracellular region;extracellular region part;extracellular vesicular exosome;intracellular membrane-bounded organelle;intracellular non-membrane-bounded organelle;intracellular organelle;intracellular organelle part;intracellular part;macromolecular complex;membrane;membrane-bounded organelle;…	Histone H3.1;Histone H3.2;Histone H3.3
	+	1.86127	4.08304	P84243;P68431;Q71DI3	[R].EIAQDFKTDLR.[F]	P84243 [74-84];P68431 [74-84];Q71DI3 [74-84]	H3F3A;HIST1H3A;HIST2H3A	H31_HUMAN;H32_HUMAN;H33_HUMAN	biological regulation;blood coagulation;cellular component assembly;cellular component assembly at cellular level;cellular component organization;cellular component organization at cellular level;cellular component organization or biogenesis;cellular component organization or biogenesis at cellular level;cellular macromolecular complex assembly;cellular macromolecular complex subunit organization…	binding;chromatin binding;chromatin DNA binding;core promoter binding;core promoter sequence-specific DNA binding;DNA binding;enhancer binding;enhancer sequence-specific DNA binding;histone binding;nucleic acid binding;nucleosomal DNA binding;nucleosome binding;protein binding;regulatory region DNA binding;regulatory region nucleic acid binding;RNA polymerase II core promoter sequence-specific DN…	cell part;chromosomal part;chromosome;extracellular membrane-bounded organelle;extracellular organelle;extracellular region;extracellular region part;extracellular vesicular exosome;intracellular membrane-bounded organelle;intracellular non-membrane-bounded organelle;intracellular organelle;intracellular organelle part;intracellular part;macromolecular complex;membrane;membrane-bounded organelle;…	Histone H3.1;Histone H3.2;Histone H3.3
	+	3.20882	1.54675	P84243;P68431;Q71DI3	[R].YQKSTELLIR.[K]	P84243 [55-64];P68431 [55-64];Q71DI3 [55-64]	H3F3A;HIST1H3A;HIST2H3A	H31_HUMAN;H32_HUMAN;H33_HUMAN	biological regulation;blood coagulation;cellular component assembly;cellular component assembly at cellular level;cellular component organization;cellular component organization at cellular level;cellular component organization or biogenesis;cellular component organization or biogenesis at cellular level;cellular macromolecular complex assembly;cellular macromolecular complex subunit organization…	binding;chromatin binding;chromatin DNA binding;core promoter binding;core promoter sequence-specific DNA binding;DNA binding;enhancer binding;enhancer sequence-specific DNA binding;histone binding;nucleic acid binding;nucleosomal DNA binding;nucleosome binding;protein binding;regulatory region DNA binding;regulatory region nucleic acid binding;RNA polymerase II core promoter sequence-specific DN…	cell part;chromosomal part;chromosome;extracellular membrane-bounded organelle;extracellular organelle;extracellular region;extracellular region part;extracellular vesicular exosome;intracellular membrane-bounded organelle;intracellular non-membrane-bounded organelle;intracellular organelle;intracellular organelle part;intracellular part;macromolecular complex;membrane;membrane-bounded organelle;…	Histone H3.1;Histone H3.2;Histone H3.3
43	+	1.84914	-2.67188	O14929	[R].LLVTDMSDAEQYR.[S]	O14929 [337-349]	HAT1	HAT1_HUMAN	biological regulation;cellular component assembly;cellular component assembly at cellular level;cellular component organization;cellular component organization at cellular level;cellular component organization or biogenesis;cellular component organization or biogenesis at cellular level;cellular macromolecular complex assembly;cellular macromolecular complex subunit organization;cellular macromol…	acetyltransferase activity;catalytic activity;H4 histone acetyltransferase activity;histone acetyltransferase activity;lysine N-acetyltransferase activity;N-acetyltransferase activity;N-acyltransferase activity;transferase activity;transferase activity, transferring acyl groups;transferase activity, transferring acyl groups other than amino-acyl groups	cell part;chromatin;chromosomal part;cytoplasm;intracellular membrane-bounded organelle;intracellular organelle;intracellular organelle part;intracellular part;macromolecular complex;membrane-bounded organelle;nuclear chromatin;nuclear chromosome part;nuclear matrix;nuclear part;nucleoplasm;nucleus;organelle;organelle part;protein complex	Histone acetyltransferase type B catalytic subunit
44	+	2.38069	-2.03672	Q13547	[R].IACEEEFSDSEEEGEGGR.[K]	Q13547 [414-431]	HDAC1	HDAC1_HUMAN	anatomical structure development;anatomical structure formation involved in morphogenesis;anatomical structure morphogenesis;ATP-dependent chromatin remodeling;biological regulation;biosynthetic process;blood coagulation;cell cycle;cell differentiation;cell surface receptor linked signaling pathway;cellular biosynthetic process;cellular component organization;cellular component organization at ce…	activating transcription factor binding;binding;catalytic activity;core promoter binding;deacetylase activity;DNA binding;enzyme binding;histone deacetylase activity;histone deacetylase activity (H3-K14 specific);histone deacetylase activity (H3-K9 specific);histone deacetylase binding;hydrolase activity;hydrolase activity, acting on carbon-nitrogen (but not peptide) bonds;hydrolase activity, act…	cell part;chromatin;chromatin remodeling complex;chromosomal part;cytoplasm;cytoplasmic part;cytosol;histone deacetylase complex;intracellular membrane-bounded organelle;intracellular organelle;intracellular organelle part;intracellular part;macromolecular complex;membrane-bounded organelle;nuclear chromatin;nuclear chromosome part;nuclear part;nucleoplasm;nucleoplasm part;nucleus;NuRD complex;or…	Histone deacetylase 1
45	+	2.87443	-2.0669	P51858	[K].SCVEEPEPEPEAAEGDGDK.[K]	P51858 [107-125]	HDGF	HDGF_HUMAN	biological regulation;cell proliferation;cellular macromolecule metabolic process;cellular metabolic process;cellular process;cellular protein metabolic process;cellular response to chemical stimulus;cellular response to organic substance;cellular response to stimulus;cellular response to stress;cellular response to topologically incorrect protein;cellular response to unfolded protein;endoplasmic…	binding;carbohydrate binding;DNA binding;glycosaminoglycan binding;heparin binding;nucleic acid binding;nucleotide binding;pattern binding;polysaccharide binding;protein binding transcription factor activity;RNA polymerase II transcription cofactor activity;RNA polymerase II transcription corepressor activity;RNA polymerase II transcription factor binding transcription factor activity;RNA polymer…	cell part;cytoplasm;extracellular region part;extracellular space;intracellular organelle part;intracellular part;macromolecular complex;nuclear part;nucleoplasm;nucleoplasm part;organelle part;protein complex;transcriptional repressor complex	Hepatoma-derived growth factor
46	+	5.59389	1.16603	Q7Z4V5	[K].LAGEELAGEEAPQEK.[A]	Q7Z4V5 [575-589]	HDGFRP2	HDGR2_HUMAN	biological regulation;biosynthetic process;cellular biosynthetic process;cellular macromolecule biosynthetic process;cellular macromolecule metabolic process;cellular metabolic process;cellular nitrogen compound metabolic process;cellular process;macromolecule biosynthetic process;macromolecule metabolic process;metabolic process;nitrogen compound metabolic process;nucleic acid metabolic process;…	binding;chromatin binding;DNA binding;nucleic acid binding	cell part;cytoplasmic part;intracellular membrane-bounded organelle;intracellular organelle;intracellular organelle part;intracellular part;membrane-bounded organelle;mitochondrion;nuclear part;nucleoplasm;nucleus;organelle;organelle part	Hepatoma-derived growth factor-related protein 2
47	+	3.57181	-2.02732	P49773	[K].AQVARPGGDTIFGK.[I]	P49773 [8-21]	HINT1	HINT1_HUMAN	biological regulation;biosynthetic process;catabolic process;cellular biosynthetic process;cellular catabolic process;cellular macromolecule biosynthetic process;cellular macromolecule metabolic process;cellular metabolic process;cellular nitrogen compound catabolic process;cellular nitrogen compound metabolic process;cellular process;cellular response to stimulus;heterocycle catabolic process;he…	binding;catalytic activity;enzyme binding;hydrolase activity;kinase binding;nucleotide binding;protein binding;protein kinase binding;protein kinase C binding	cell part;chromatin remodeling complex;cytoplasm;cytoskeleton;extracellular membrane-bounded organelle;extracellular organelle;extracellular region part;extracellular vesicular exosome;histone deacetylase complex;intracellular membrane-bounded organelle;intracellular non-membrane-bounded organelle;intracellular organelle;intracellular organelle part;intracellular part;macromolecular complex;membr…	Histidine triad nucleotide-binding protein 1
	+	5.9864	-3.75344	P49773	[R].CLAFHDISPQAPTHFLVIPK.[K]	P49773 [38-57]	HINT1	HINT1_HUMAN	biological regulation;biosynthetic process;catabolic process;cellular biosynthetic process;cellular catabolic process;cellular macromolecule biosynthetic process;cellular macromolecule metabolic process;cellular metabolic process;cellular nitrogen compound catabolic process;cellular nitrogen compound metabolic process;cellular process;cellular response to stimulus;heterocycle catabolic process;he…	binding;catalytic activity;enzyme binding;hydrolase activity;kinase binding;nucleotide binding;protein binding;protein kinase binding;protein kinase C binding	cell part;chromatin remodeling complex;cytoplasm;cytoskeleton;extracellular membrane-bounded organelle;extracellular organelle;extracellular region part;extracellular vesicular exosome;histone deacetylase complex;intracellular membrane-bounded organelle;intracellular non-membrane-bounded organelle;intracellular organelle;intracellular organelle part;intracellular part;macromolecular complex;membr…	Histidine triad nucleotide-binding protein 1
48	+	1.99241	4.64372	P16401	[K].ALAAGGYDVEK.[N]	P16401 [68-78]	HIST1H1B	H15_HUMAN	biological regulation;cellular component assembly;cellular component assembly at cellular level;cellular component organization;cellular component organization at cellular level;cellular component organization or biogenesis;cellular component organization or biogenesis at cellular level;cellular macromolecular complex assembly;cellular macromolecular complex subunit organization;cellular process;…	binding;chromatin binding;chromatin DNA binding;DNA binding;enzyme binding;histone deacetylase binding;nucleic acid binding;protein binding;structure-specific DNA binding	cell part;chromatin;chromosomal part;extracellular membrane-bounded organelle;extracellular organelle;extracellular region part;extracellular vesicular exosome;heterochromatin;intracellular organelle part;intracellular part;macromolecular complex;membrane-bounded organelle;membrane-bounded vesicle;nuclear chromatin;nuclear chromosome part;nuclear heterochromatin;nuclear part;nucleosome;organelle;…	Histone H1.5
	+	5.69525	1.69021	P16401	[M].SETAPAETATPAPVEK.[S]	P16401 [2-17]	HIST1H1B	H15_HUMAN	biological regulation;cellular component assembly;cellular component assembly at cellular level;cellular component organization;cellular component organization at cellular level;cellular component organization or biogenesis;cellular component organization or biogenesis at cellular level;cellular macromolecular complex assembly;cellular macromolecular complex subunit organization;cellular process;…	binding;chromatin binding;chromatin DNA binding;DNA binding;enzyme binding;histone deacetylase binding;nucleic acid binding;protein binding;structure-specific DNA binding	cell part;chromatin;chromosomal part;extracellular membrane-bounded organelle;extracellular organelle;extracellular region part;extracellular vesicular exosome;heterochromatin;intracellular organelle part;intracellular part;macromolecular complex;membrane-bounded organelle;membrane-bounded vesicle;nuclear chromatin;nuclear chromosome part;nuclear heterochromatin;nuclear part;nucleosome;organelle;…	Histone H1.5
49	+	2.80638	3.13064	P16401;P16402;P10412;P16403	[K].SLVSKGTLVQTK.[G]	P16401 [89-100];P16402 [87-98];P10412 [86-97];P16403 [86-97]	HIST1H1B;HIST1H1C;HIST1H1D;HIST1H1E	H12_HUMAN;H13_HUMAN;H14_HUMAN;H15_HUMAN	biological regulation;cellular component assembly;cellular component assembly at cellular level;cellular component organization;cellular component organization at cellular level;cellular component organization or biogenesis;cellular component organization or biogenesis at cellular level;cellular macromolecular complex assembly;cellular macromolecular complex subunit organization;cellular process;…	binding;chromatin binding;chromatin DNA binding;DNA binding;enzyme binding;histone deacetylase binding;nucleic acid binding;protein binding;structure-specific DNA binding	cell part;chromatin;chromosomal part;euchromatin;extracellular membrane-bounded organelle;extracellular organelle;extracellular region part;extracellular vesicular exosome;heterochromatin;intracellular membrane-bounded organelle;intracellular organelle;intracellular organelle part;intracellular part;macromolecular complex;membrane-bounded organelle;membrane-bounded vesicle;nuclear chromatin;nucle…	Histone H1.2;Histone H1.3;Histone H1.4;Histone H1.5
50	+	2.4272	-4.3651	P16402;P10412;P16403	[K].ALAAAGYDVEK.[N]	P16402 [66-76];P10412 [65-75];P16403 [65-75]	HIST1H1C;HIST1H1D;HIST1H1E	H12_HUMAN;H13_HUMAN;H14_HUMAN	cellular component assembly;cellular component assembly at cellular level;cellular component organization;cellular component organization at cellular level;cellular component organization or biogenesis;cellular component organization or biogenesis at cellular level;cellular macromolecular complex assembly;cellular macromolecular complex subunit organization;cellular process;chromatin assembly;chr…	binding;chromatin binding;chromatin DNA binding;DNA binding;nucleic acid binding;structure-specific DNA binding	cell part;chromatin;chromosomal part;euchromatin;extracellular membrane-bounded organelle;extracellular organelle;extracellular region part;extracellular vesicular exosome;heterochromatin;intracellular membrane-bounded organelle;intracellular organelle;intracellular organelle part;intracellular part;macromolecular complex;membrane-bounded organelle;membrane-bounded vesicle;nuclear chromatin;nucle…	Histone H1.2;Histone H1.3;Histone H1.4
51	+	1.96877	2.68604	O60814	[K].AMGIMNSFVNDIFER.[I]	O60814 [59-73]	HIST1H2BK	H2B1K_HUMAN	antibacterial humoral response;antimicrobial humoral response;cellular component assembly;cellular component assembly at cellular level;cellular component organization;cellular component organization at cellular level;cellular component organization or biogenesis;cellular component organization or biogenesis at cellular level;cellular macromolecular complex assembly;cellular macromolecular comple…	binding;DNA binding;nucleic acid binding	cell part;chromosomal part;extracellular region part;extracellular space;intracellular membrane-bounded organelle;intracellular organelle;intracellular organelle part;intracellular part;macromolecular complex;membrane-bounded organelle;nuclear chromosome part;nuclear nucleosome;nuclear part;nucleoplasm;nucleosome;nucleus;organelle;organelle part;protein-DNA complex	Histone H2B type 1-K
	+	2.11043	2.13981	O60814	[K].AMGIMNSFVNDIFER.[I]	O60814 [59-73]	HIST1H2BK	H2B1K_HUMAN	antibacterial humoral response;antimicrobial humoral response;cellular component assembly;cellular component assembly at cellular level;cellular component organization;cellular component organization at cellular level;cellular component organization or biogenesis;cellular component organization or biogenesis at cellular level;cellular macromolecular complex assembly;cellular macromolecular comple…	binding;DNA binding;nucleic acid binding	cell part;chromosomal part;extracellular region part;extracellular space;intracellular membrane-bounded organelle;intracellular organelle;intracellular organelle part;intracellular part;macromolecular complex;membrane-bounded organelle;nuclear chromosome part;nuclear nucleosome;nuclear part;nucleoplasm;nucleosome;nucleus;organelle;organelle part;protein-DNA complex	Histone H2B type 1-K
52	+	2.17137	4.44978	Q6FI13	[R].HLQLAIRNDEELNK.[L]	Q6FI13 [83-96]	HIST2H2AA3	H2A2A_HUMAN		binding;DNA binding;nucleic acid binding	cell part;chromosomal part;extracellular membrane-bounded organelle;extracellular organelle;extracellular region part;extracellular vesicular exosome;intracellular membrane-bounded organelle;intracellular organelle;intracellular organelle part;intracellular part;macromolecular complex;membrane-bounded organelle;membrane-bounded vesicle;nucleosome;nucleus;organelle;organelle part;protein-DNA compl…	Histone H2A type 2-A
53	+	8.88004	5.73297	P09429	[K].KHPDASVNFSEFSK.[K]	P09429 [30-43]	HMGB1	HMGB1_HUMAN	apoptosis;base-excision repair, DNA ligation;biological regulation;catabolic process;cell activation;cell chemotaxis;cell death;cell migration;cell motility;cell projection organization;cellular catabolic process;cellular component disassembly;cellular component disassembly at cellular level;cellular component disassembly involved in apoptosis;cellular component movement;cellular component organi…	binding;chemoattractant activity;chromatin binding;cytokine activity;damaged DNA binding;DNA bending activity;DNA binding;double-stranded DNA binding;nucleic acid binding;nucleic acid binding transcription factor activity;protein binding;RAGE receptor binding;receptor binding;repressing transcription factor binding;sequence-specific DNA binding transcription factor activity;single-stranded DNA bi…	cell part;cell surface;chromosome;condensed chromosome;extracellular region;extracellular region part;extracellular space;intracellular membrane-bounded organelle;intracellular non-membrane-bounded organelle;intracellular organelle;intracellular organelle part;intracellular part;membrane-bounded organelle;non-membrane-bounded organelle;nuclear part;nucleoplasm;nucleus;organelle;organelle part	High mobility group protein B1
54	+	5.41994	3.91798	P26583;P09429	[K].MSSYAFFVQTCR.[E]	P26583 [13-24];P09429 [13-24]	HMGB1;HMGB2	HMGB1_HUMAN;HMGB2_HUMAN	anatomical structure development;apoptosis;base-excision repair, DNA ligation;biological regulation;catabolic process;cell activation;cell chemotaxis;cell death;cell migration;cell motility;cell projection organization;cellular catabolic process;cellular component assembly;cellular component assembly at cellular level;cellular component disassembly;cellular component disassembly at cellular level…	binding;chemoattractant activity;chromatin binding;cytokine activity;damaged DNA binding;DNA bending activity;DNA binding;double-stranded DNA binding;nucleic acid binding;nucleic acid binding transcription factor activity;protein binding;RAGE receptor binding;receptor binding;regulatory region DNA binding;regulatory region nucleic acid binding;repressing transcription factor binding;sequence-spec…	cell part;cell surface;chromosome;condensed chromosome;cytoplasm;cytoplasmic part;extracellular region;extracellular region part;extracellular space;intracellular membrane-bounded organelle;intracellular non-membrane-bounded organelle;intracellular organelle;intracellular organelle part;intracellular part;macromolecular complex;membrane-bounded organelle;non-membrane-bounded organelle;nuclear par…	High mobility group protein B1;High mobility group protein B2
55	+	4.42722	-2.29916	P26583	[K].SEHPGLSIGDTAK.[K]	P26583 [115-127]	HMGB2	HMGB2_HUMAN	anatomical structure development;apoptosis;base-excision repair, DNA ligation;biological regulation;catabolic process;cell chemotaxis;cell death;cell migration;cell motility;cellular catabolic process;cellular component assembly;cellular component assembly at cellular level;cellular component disassembly;cellular component disassembly at cellular level;cellular component disassembly involved in a…	binding;chemoattractant activity;chromatin binding;damaged DNA binding;DNA bending activity;DNA binding;double-stranded DNA binding;nucleic acid binding;nucleic acid binding transcription factor activity;protein binding;RAGE receptor binding;receptor binding;regulatory region DNA binding;regulatory region nucleic acid binding;sequence-specific DNA binding transcription factor activity;single-stra…	cell part;chromosome;condensed chromosome;cytoplasm;cytoplasmic part;extracellular region part;extracellular space;intracellular membrane-bounded organelle;intracellular non-membrane-bounded organelle;intracellular organelle;intracellular organelle part;intracellular part;macromolecular complex;membrane-bounded organelle;non-membrane-bounded organelle;nuclear part;nucleoplasm;nucleus;organelle;or…	High mobility group protein B2
56	+	3.20441	2.43585	P09651-2	[R].GGGGYGGSGDGYNGFGNDGSNFGGGGSYNDFGNYNNQSSNFGPMK.[G]	P09651-2 [233-277]	HNRNPA1	ROA1_HUMAN	alternative nuclear mRNA splicing, via spliceosome;cellular macromolecule metabolic process;cellular metabolic process;cellular nitrogen compound metabolic process;cellular process;establishment of localization;establishment of localization in cell;establishment of RNA localization;gene expression;intracellular transport;macromolecule metabolic process;metabolic process;mRNA metabolic process;mRN…	binding;DNA binding;nucleic acid binding;nucleotide binding;RNA binding;single-stranded DNA binding;single-stranded RNA binding;structure-specific DNA binding	catalytic step 2 spliceosome;cell part;cytoplasm;cytoskeleton;extracellular membrane-bounded organelle;extracellular organelle;extracellular region part;extracellular vesicular exosome;intermediate filament cytoskeleton;intracellular non-membrane-bounded organelle;intracellular organelle;intracellular organelle part;intracellular part;macromolecular complex;membrane;membrane-bounded organelle;mem…	Heterogeneous nuclear ribonucleoprotein A1;Heterogeneous nuclear ribonucleoprotein A1, N-terminally processed
	+	2.16145	2.09532	P09651-1	[R].GGGGYGGSGDGYNGFGNDGGYGGGGPGYSGGSR.[G]	P09651-1 [233-265]	HNRNPA1	ROA1_HUMAN	alternative nuclear mRNA splicing, via spliceosome;cellular macromolecule metabolic process;cellular metabolic process;cellular nitrogen compound metabolic process;cellular process;establishment of localization;establishment of localization in cell;establishment of RNA localization;gene expression;intracellular transport;macromolecule metabolic process;metabolic process;mRNA metabolic process;mRN…	binding;DNA binding;nucleic acid binding;nucleotide binding;RNA binding;single-stranded DNA binding;single-stranded RNA binding;structure-specific DNA binding	catalytic step 2 spliceosome;cell part;cytoplasm;cytoskeleton;extracellular membrane-bounded organelle;extracellular organelle;extracellular region part;extracellular vesicular exosome;intermediate filament cytoskeleton;intracellular non-membrane-bounded organelle;intracellular organelle;intracellular organelle part;intracellular part;macromolecular complex;membrane;membrane-bounded organelle;mem…	Heterogeneous nuclear ribonucleoprotein A1;Heterogeneous nuclear ribonucleoprotein A1, N-terminally processed
	+	1.4073	-4.33277	P09651-2;P09651-1	[K].IEVIEIMTDR.[G]	P09651-2 [131-140];P09651-1 [131-140]	HNRNPA1	ROA1_HUMAN	alternative nuclear mRNA splicing, via spliceosome;cellular macromolecule metabolic process;cellular metabolic process;cellular nitrogen compound metabolic process;cellular process;establishment of localization;establishment of localization in cell;establishment of RNA localization;gene expression;intracellular transport;macromolecule metabolic process;metabolic process;mRNA metabolic process;mRN…	binding;DNA binding;nucleic acid binding;nucleotide binding;RNA binding;single-stranded DNA binding;single-stranded RNA binding;structure-specific DNA binding	catalytic step 2 spliceosome;cell part;cytoplasm;cytoskeleton;extracellular membrane-bounded organelle;extracellular organelle;extracellular region part;extracellular vesicular exosome;intermediate filament cytoskeleton;intracellular non-membrane-bounded organelle;intracellular organelle;intracellular organelle part;intracellular part;macromolecular complex;membrane;membrane-bounded organelle;mem…	Heterogeneous nuclear ribonucleoprotein A1;Heterogeneous nuclear ribonucleoprotein A1, N-terminally processed
57	+	2.36932	-3.05181	P22626	[R].GGNFGFGDSR.[G]	P22626 [204-213]	HNRNPA2B1	ROA2_HUMAN	biological regulation;cellular macromolecule metabolic process;cellular metabolic process;cellular nitrogen compound metabolic process;cellular process;establishment of localization;establishment of RNA localization;gene expression;macromolecule metabolic process;metabolic process;mRNA metabolic process;mRNA processing;negative regulation of biological process;negative regulation of biosynthetic …	binding;DNA binding;nucleic acid binding;nucleotide binding;RNA binding;sequence-specific DNA binding;single-stranded DNA binding;single-stranded telomeric DNA binding;structure-specific DNA binding;telomeric DNA binding	catalytic step 2 spliceosome;cell part;cytoplasm;intracellular membrane-bounded organelle;intracellular organelle;intracellular organelle part;intracellular part;macromolecular complex;membrane;membrane-bounded organelle;nuclear part;nucleoplasm;nucleus;organelle;organelle part;ribonucleoprotein complex;spliceosomal complex	Heterogeneous nuclear ribonucleoproteins A2/B1
	+	1.84854	-3.84062	P22626	[K].YHTINGHNAEVR.[K]	P22626 [174-185]	HNRNPA2B1	ROA2_HUMAN	biological regulation;cellular macromolecule metabolic process;cellular metabolic process;cellular nitrogen compound metabolic process;cellular process;establishment of localization;establishment of RNA localization;gene expression;macromolecule metabolic process;metabolic process;mRNA metabolic process;mRNA processing;negative regulation of biological process;negative regulation of biosynthetic …	binding;DNA binding;nucleic acid binding;nucleotide binding;RNA binding;sequence-specific DNA binding;single-stranded DNA binding;single-stranded telomeric DNA binding;structure-specific DNA binding;telomeric DNA binding	catalytic step 2 spliceosome;cell part;cytoplasm;intracellular membrane-bounded organelle;intracellular organelle;intracellular organelle part;intracellular part;macromolecular complex;membrane;membrane-bounded organelle;nuclear part;nucleoplasm;nucleus;organelle;organelle part;ribonucleoprotein complex;spliceosomal complex	Heterogeneous nuclear ribonucleoproteins A2/B1
	+	1.90638	-5.15458	P22626	[K].IDTIEIITDR.[Q]	P22626 [138-147]	HNRNPA2B1	ROA2_HUMAN	biological regulation;cellular macromolecule metabolic process;cellular metabolic process;cellular nitrogen compound metabolic process;cellular process;establishment of localization;establishment of RNA localization;gene expression;macromolecule metabolic process;metabolic process;mRNA metabolic process;mRNA processing;negative regulation of biological process;negative regulation of biosynthetic …	binding;DNA binding;nucleic acid binding;nucleotide binding;RNA binding;sequence-specific DNA binding;single-stranded DNA binding;single-stranded telomeric DNA binding;structure-specific DNA binding;telomeric DNA binding	catalytic step 2 spliceosome;cell part;cytoplasm;intracellular membrane-bounded organelle;intracellular organelle;intracellular organelle part;intracellular part;macromolecular complex;membrane;membrane-bounded organelle;nuclear part;nucleoplasm;nucleus;organelle;organelle part;ribonucleoprotein complex;spliceosomal complex	Heterogeneous nuclear ribonucleoproteins A2/B1
58	+	2.53063	3.82919	P07910-2;P07910	[K].MESEGGADDSAEEGDLLDDDDNEDRGDDQLELIKDDEK.[E]	P07910-2 [238-275];P07910 [251-288]	HNRNPC	HNRPC_HUMAN	3'-UTR-mediated mRNA stabilization;ATP-dependent chromatin remodeling;biological regulation;cell differentiation;cellular component organization;cellular component organization at cellular level;cellular component organization or biogenesis;cellular component organization or biogenesis at cellular level;cellular developmental process;cellular macromolecule metabolic process;cellular metabolic pro…	binding;chromatin binding;chromatin DNA binding;core promoter proximal region DNA binding;core promoter proximal region sequence-specific DNA binding;DNA binding;enhancer binding;enhancer sequence-specific DNA binding;identical protein binding;mRNA 3'-UTR binding;mRNA binding;nucleic acid binding;nucleosomal DNA binding;nucleosome binding;nucleotide binding;poly(U) RNA binding;poly-pyrimidine tra…	catalytic step 2 spliceosome;cell part;chromatin;chromosomal part;cytoplasmic part;cytosol;extracellular membrane-bounded organelle;extracellular organelle;extracellular region part;extracellular vesicular exosome;intracellular membrane-bounded organelle;intracellular organelle;intracellular organelle part;intracellular part;macromolecular complex;membrane;membrane-bounded organelle;membrane-boun…	Heterogeneous nuclear ribonucleoproteins C1/C2
	+	1.51177	3.2732	P07910-2;P07910	[K].KSDVEAIFSK.[Y]	P07910-2 [30-39];P07910 [30-39]	HNRNPC	HNRPC_HUMAN	3'-UTR-mediated mRNA stabilization;ATP-dependent chromatin remodeling;biological regulation;cell differentiation;cellular component organization;cellular component organization at cellular level;cellular component organization or biogenesis;cellular component organization or biogenesis at cellular level;cellular developmental process;cellular macromolecule metabolic process;cellular metabolic pro…	binding;chromatin binding;chromatin DNA binding;core promoter proximal region DNA binding;core promoter proximal region sequence-specific DNA binding;DNA binding;enhancer binding;enhancer sequence-specific DNA binding;identical protein binding;mRNA 3'-UTR binding;mRNA binding;nucleic acid binding;nucleosomal DNA binding;nucleosome binding;nucleotide binding;poly(U) RNA binding;poly-pyrimidine tra…	catalytic step 2 spliceosome;cell part;chromatin;chromosomal part;cytoplasmic part;cytosol;extracellular membrane-bounded organelle;extracellular organelle;extracellular region part;extracellular vesicular exosome;intracellular membrane-bounded organelle;intracellular organelle;intracellular organelle part;intracellular part;macromolecular complex;membrane;membrane-bounded organelle;membrane-boun…	Heterogeneous nuclear ribonucleoproteins C1/C2
59	+	2.45011	3.44831	O14979-1;O14979-2	[R].RGFCFITYTDEEPVK.[K]	O14979-1 [274-288];O14979-2 [155-169]	HNRNPDL	HNRDL_HUMAN	biological regulation;biosynthetic process;cellular biosynthetic process;cellular macromolecule biosynthetic process;cellular macromolecule metabolic process;cellular metabolic process;cellular nitrogen compound metabolic process;cellular process;macromolecule biosynthetic process;macromolecule metabolic process;metabolic process;nitrogen compound metabolic process;nucleic acid metabolic process;…	binding;DNA binding;double-stranded DNA binding;mRNA binding;nucleic acid binding;nucleotide binding;poly(A) RNA binding;poly(G) RNA binding;poly-purine tract binding;RNA binding;single-stranded DNA binding;single-stranded RNA binding;structure-specific DNA binding	cell part;cytoplasm;extracellular membrane-bounded organelle;extracellular organelle;extracellular region part;extracellular vesicular exosome;intracellular membrane-bounded organelle;intracellular organelle;intracellular organelle part;intracellular part;macromolecular complex;membrane-bounded organelle;membrane-bounded vesicle;nuclear part;nucleoplasm;nucleus;organelle;organelle part;ribonucleo…	Heterogeneous nuclear ribonucleoprotein D-like
60	+	1.67616	4.2698	P61978	[K].IDEPLEGSEDR.[I]	P61978 [423-433]	HNRNPK	HNRPK_HUMAN	biological regulation;cellular macromolecule metabolic process;cellular metabolic process;cellular nitrogen compound metabolic process;cellular process;cellular response to stimulus;gene expression;macromolecule metabolic process;metabolic process;mRNA metabolic process;mRNA processing;nitrogen compound metabolic process;nuclear mRNA splicing, via spliceosome;nucleic acid metabolic process;nucleo…	binding;core promoter proximal region DNA binding;core promoter proximal region sequence-specific DNA binding;DNA binding;nucleic acid binding;nucleic acid binding transcription factor activity;regulatory region DNA binding;regulatory region nucleic acid binding;RNA binding;RNA polymerase II core promoter proximal region sequence-specific DNA binding;RNA polymerase II core promoter proximal regio…	adherens junction;anchoring junction;catalytic step 2 spliceosome;cell junction;cell part;cell projection;cell-substrate adherens junction;cell-substrate junction;chromatin;chromosomal part;cytoplasm;cytoskeletal part;extracellular membrane-bounded organelle;extracellular organelle;extracellular region part;extracellular vesicular exosome;focal adhesion;intracellular membrane-bounded organelle;in…	Heterogeneous nuclear ribonucleoprotein K
	+	1.89437	-3.333	P61978	[K].LFQECCPHSTDR.[V]	P61978 [180-191]	HNRNPK	HNRPK_HUMAN	biological regulation;cellular macromolecule metabolic process;cellular metabolic process;cellular nitrogen compound metabolic process;cellular process;cellular response to stimulus;gene expression;macromolecule metabolic process;metabolic process;mRNA metabolic process;mRNA processing;nitrogen compound metabolic process;nuclear mRNA splicing, via spliceosome;nucleic acid metabolic process;nucleo…	binding;core promoter proximal region DNA binding;core promoter proximal region sequence-specific DNA binding;DNA binding;nucleic acid binding;nucleic acid binding transcription factor activity;regulatory region DNA binding;regulatory region nucleic acid binding;RNA binding;RNA polymerase II core promoter proximal region sequence-specific DNA binding;RNA polymerase II core promoter proximal regio…	adherens junction;anchoring junction;catalytic step 2 spliceosome;cell junction;cell part;cell projection;cell-substrate adherens junction;cell-substrate junction;chromatin;chromosomal part;cytoplasm;cytoskeletal part;extracellular membrane-bounded organelle;extracellular organelle;extracellular region part;extracellular vesicular exosome;focal adhesion;intracellular membrane-bounded organelle;in…	Heterogeneous nuclear ribonucleoprotein K
61	+	1.56073	4.01927	P14866	[R].AITHLNNNFMFGQK.[L]	P14866 [435-448]	HNRNPL	HNRPL_HUMAN	cellular macromolecule metabolic process;cellular metabolic process;cellular nitrogen compound metabolic process;cellular process;gene expression;macromolecule metabolic process;metabolic process;mRNA metabolic process;mRNA processing;nitrogen compound metabolic process;nuclear mRNA splicing, via spliceosome;nucleic acid metabolic process;nucleobase-containing compound metabolic process;primary m…	binding;DNA binding;nucleic acid binding;nucleotide binding;regulatory region DNA binding;regulatory region nucleic acid binding;RNA binding;transcription regulatory region DNA binding	cell part;cytoplasm;extracellular membrane-bounded organelle;extracellular organelle;extracellular region part;extracellular vesicular exosome;intracellular membrane-bounded organelle;intracellular organelle;intracellular organelle part;intracellular part;macromolecular complex;membrane;membrane-bounded organelle;membrane-bounded vesicle;nuclear part;nucleoplasm;nucleus;organelle;organelle part;r…	Heterogeneous nuclear ribonucleoprotein L
	+	1.59711	3.96353	P14866	[K].SKPGAAMVEMADGYAVDR.[A]	P14866 [417-434]	HNRNPL	HNRPL_HUMAN	cellular macromolecule metabolic process;cellular metabolic process;cellular nitrogen compound metabolic process;cellular process;gene expression;macromolecule metabolic process;metabolic process;mRNA metabolic process;mRNA processing;nitrogen compound metabolic process;nuclear mRNA splicing, via spliceosome;nucleic acid metabolic process;nucleobase-containing compound metabolic process;primary m…	binding;DNA binding;nucleic acid binding;nucleotide binding;regulatory region DNA binding;regulatory region nucleic acid binding;RNA binding;transcription regulatory region DNA binding	cell part;cytoplasm;extracellular membrane-bounded organelle;extracellular organelle;extracellular region part;extracellular vesicular exosome;intracellular membrane-bounded organelle;intracellular organelle;intracellular organelle part;intracellular part;macromolecular complex;membrane;membrane-bounded organelle;membrane-bounded vesicle;nuclear part;nucleoplasm;nucleus;organelle;organelle part;r…	Heterogeneous nuclear ribonucleoprotein L
62	+	2.06187	5.6573	Q00839	[R].RGNMPQRGGGGGGSGGIGYPYPR.[A]	Q00839 [733-755]	HNRNPU	HNRPU_HUMAN	biological regulation;cell differentiation;cellular developmental process;cellular macromolecule metabolic process;cellular metabolic process;cellular nitrogen compound metabolic process;cellular process;circadian regulation of gene expression;circadian rhythm;CRD-mediated mRNA stabilization;developmental process;gene expression;macromolecule metabolic process;metabolic process;mRNA metabolic pro…	adenyl nucleotide binding;adenyl ribonucleotide binding;ATP binding;binding;core promoter binding;DNA binding;nucleic acid binding;nucleotide binding;purine nucleotide binding;purine ribonucleoside triphosphate binding;purine ribonucleotide binding;regulatory region DNA binding;regulatory region nucleic acid binding;ribonucleotide binding;RNA binding;transcription regulatory region DNA binding	catalytic step 2 spliceosome;cell part;cell surface;CRD-mediated mRNA stability complex;cytoplasmic part;intracellular membrane-bounded organelle;intracellular organelle;intracellular organelle part;intracellular part;macromolecular complex;membrane;membrane-bounded organelle;nuclear part;nucleoplasm;nucleus;organelle;organelle part;protein complex;ribonucleoprotein complex;spliceosomal complex	Heterogeneous nuclear ribonucleoprotein U
63	+	5.26667	-1.26219	P10809	[K].LVQDVANNTNEEAGDGTTTATVLAR.[S]	P10809 [97-121]	HSPD1	CH60_HUMAN	activation of caspase activity;activation of immune response;activation of innate immune response;adaptive immune response;adaptive immune response based on somatic recombination of immune receptors built from immunoglobulin superfamily domains;B cell activation;B cell activation involved in immune response;B cell cytokine production;B cell mediated immunity;B cell proliferation;biological regula…	adenyl nucleotide binding;adenyl ribonucleotide binding;ATP binding;ATPase activity;binding;catalytic activity;chaperone binding;DNA binding;DNA replication origin binding;double-stranded RNA binding;enzyme binding;hydrolase activity;hydrolase activity, acting on acid anhydrides;hydrolase activity, acting on acid anhydrides, in phosphorus-containing anhydrides;lipopolysaccharide binding;nucleic a…	cell part;cell surface;coated pit;coated vesicle;cytoplasm;cytoplasmic membrane-bounded vesicle;cytoplasmic part;cytoplasmic vesicle;cytosol;early endosome;endosome;extracellular membrane-bounded organelle;extracellular organelle;extracellular region part;extracellular space;extracellular vesicular exosome;intracellular membrane-bounded organelle;intracellular organelle;intracellular organelle lu…	60 kDa heat shock protein, mitochondrial
	+	4.21011	-1.70088	P10809	[K].NAGVEGSLIVEK.[I]	P10809 [482-493]	HSPD1	CH60_HUMAN	activation of caspase activity;activation of immune response;activation of innate immune response;adaptive immune response;adaptive immune response based on somatic recombination of immune receptors built from immunoglobulin superfamily domains;B cell activation;B cell activation involved in immune response;B cell cytokine production;B cell mediated immunity;B cell proliferation;biological regula…	adenyl nucleotide binding;adenyl ribonucleotide binding;ATP binding;ATPase activity;binding;catalytic activity;chaperone binding;DNA binding;DNA replication origin binding;double-stranded RNA binding;enzyme binding;hydrolase activity;hydrolase activity, acting on acid anhydrides;hydrolase activity, acting on acid anhydrides, in phosphorus-containing anhydrides;lipopolysaccharide binding;nucleic a…	cell part;cell surface;coated pit;coated vesicle;cytoplasm;cytoplasmic membrane-bounded vesicle;cytoplasmic part;cytoplasmic vesicle;cytosol;early endosome;endosome;extracellular membrane-bounded organelle;extracellular organelle;extracellular region part;extracellular space;extracellular vesicular exosome;intracellular membrane-bounded organelle;intracellular organelle;intracellular organelle lu…	60 kDa heat shock protein, mitochondrial
	+	3.81978	-1.73182	P10809	[K].ISSIQSIVPALEIANAHR.[K]	P10809 [251-268]	HSPD1	CH60_HUMAN	activation of caspase activity;activation of immune response;activation of innate immune response;adaptive immune response;adaptive immune response based on somatic recombination of immune receptors built from immunoglobulin superfamily domains;B cell activation;B cell activation involved in immune response;B cell cytokine production;B cell mediated immunity;B cell proliferation;biological regula…	adenyl nucleotide binding;adenyl ribonucleotide binding;ATP binding;ATPase activity;binding;catalytic activity;chaperone binding;DNA binding;DNA replication origin binding;double-stranded RNA binding;enzyme binding;hydrolase activity;hydrolase activity, acting on acid anhydrides;hydrolase activity, acting on acid anhydrides, in phosphorus-containing anhydrides;lipopolysaccharide binding;nucleic a…	cell part;cell surface;coated pit;coated vesicle;cytoplasm;cytoplasmic membrane-bounded vesicle;cytoplasmic part;cytoplasmic vesicle;cytosol;early endosome;endosome;extracellular membrane-bounded organelle;extracellular organelle;extracellular region part;extracellular space;extracellular vesicular exosome;intracellular membrane-bounded organelle;intracellular organelle;intracellular organelle lu…	60 kDa heat shock protein, mitochondrial
	+	3.42184	-1.79993	P10809	[R].ALMLQGVDLLADAVAVTMGPK.[G]	P10809 [38-58]	HSPD1	CH60_HUMAN	activation of caspase activity;activation of immune response;activation of innate immune response;adaptive immune response;adaptive immune response based on somatic recombination of immune receptors built from immunoglobulin superfamily domains;B cell activation;B cell activation involved in immune response;B cell cytokine production;B cell mediated immunity;B cell proliferation;biological regula…	adenyl nucleotide binding;adenyl ribonucleotide binding;ATP binding;ATPase activity;binding;catalytic activity;chaperone binding;DNA binding;DNA replication origin binding;double-stranded RNA binding;enzyme binding;hydrolase activity;hydrolase activity, acting on acid anhydrides;hydrolase activity, acting on acid anhydrides, in phosphorus-containing anhydrides;lipopolysaccharide binding;nucleic a…	cell part;cell surface;coated pit;coated vesicle;cytoplasm;cytoplasmic membrane-bounded vesicle;cytoplasmic part;cytoplasmic vesicle;cytosol;early endosome;endosome;extracellular membrane-bounded organelle;extracellular organelle;extracellular region part;extracellular space;extracellular vesicular exosome;intracellular membrane-bounded organelle;intracellular organelle;intracellular organelle lu…	60 kDa heat shock protein, mitochondrial
	+	5.73641	-1.98669	P10809	[K].IGIEIIK.[R]	P10809 [463-469]	HSPD1	CH60_HUMAN	activation of caspase activity;activation of immune response;activation of innate immune response;adaptive immune response;adaptive immune response based on somatic recombination of immune receptors built from immunoglobulin superfamily domains;B cell activation;B cell activation involved in immune response;B cell cytokine production;B cell mediated immunity;B cell proliferation;biological regula…	adenyl nucleotide binding;adenyl ribonucleotide binding;ATP binding;ATPase activity;binding;catalytic activity;chaperone binding;DNA binding;DNA replication origin binding;double-stranded RNA binding;enzyme binding;hydrolase activity;hydrolase activity, acting on acid anhydrides;hydrolase activity, acting on acid anhydrides, in phosphorus-containing anhydrides;lipopolysaccharide binding;nucleic a…	cell part;cell surface;coated pit;coated vesicle;cytoplasm;cytoplasmic membrane-bounded vesicle;cytoplasmic part;cytoplasmic vesicle;cytosol;early endosome;endosome;extracellular membrane-bounded organelle;extracellular organelle;extracellular region part;extracellular space;extracellular vesicular exosome;intracellular membrane-bounded organelle;intracellular organelle;intracellular organelle lu…	60 kDa heat shock protein, mitochondrial
	+	4.9621	-2.07978	P10809	[K].RIQEIIEQLDVTTSEYEK.[E]	P10809 [370-387]	HSPD1	CH60_HUMAN	activation of caspase activity;activation of immune response;activation of innate immune response;adaptive immune response;adaptive immune response based on somatic recombination of immune receptors built from immunoglobulin superfamily domains;B cell activation;B cell activation involved in immune response;B cell cytokine production;B cell mediated immunity;B cell proliferation;biological regula…	adenyl nucleotide binding;adenyl ribonucleotide binding;ATP binding;ATPase activity;binding;catalytic activity;chaperone binding;DNA binding;DNA replication origin binding;double-stranded RNA binding;enzyme binding;hydrolase activity;hydrolase activity, acting on acid anhydrides;hydrolase activity, acting on acid anhydrides, in phosphorus-containing anhydrides;lipopolysaccharide binding;nucleic a…	cell part;cell surface;coated pit;coated vesicle;cytoplasm;cytoplasmic membrane-bounded vesicle;cytoplasmic part;cytoplasmic vesicle;cytosol;early endosome;endosome;extracellular membrane-bounded organelle;extracellular organelle;extracellular region part;extracellular space;extracellular vesicular exosome;intracellular membrane-bounded organelle;intracellular organelle;intracellular organelle lu…	60 kDa heat shock protein, mitochondrial
	+	2.04189	-2.52777	P10809	[R].TALLDAAGVASLLTTAEVVVTEIPK.[E]	P10809 [527-551]	HSPD1	CH60_HUMAN	activation of caspase activity;activation of immune response;activation of innate immune response;adaptive immune response;adaptive immune response based on somatic recombination of immune receptors built from immunoglobulin superfamily domains;B cell activation;B cell activation involved in immune response;B cell cytokine production;B cell mediated immunity;B cell proliferation;biological regula…	adenyl nucleotide binding;adenyl ribonucleotide binding;ATP binding;ATPase activity;binding;catalytic activity;chaperone binding;DNA binding;DNA replication origin binding;double-stranded RNA binding;enzyme binding;hydrolase activity;hydrolase activity, acting on acid anhydrides;hydrolase activity, acting on acid anhydrides, in phosphorus-containing anhydrides;lipopolysaccharide binding;nucleic a…	cell part;cell surface;coated pit;coated vesicle;cytoplasm;cytoplasmic membrane-bounded vesicle;cytoplasmic part;cytoplasmic vesicle;cytosol;early endosome;endosome;extracellular membrane-bounded organelle;extracellular organelle;extracellular region part;extracellular space;extracellular vesicular exosome;intracellular membrane-bounded organelle;intracellular organelle;intracellular organelle lu…	60 kDa heat shock protein, mitochondrial
	+	2.0496	-2.53669	P10809	[R].GVMLAVDAVIAELK.[K]	P10809 [143-156]	HSPD1	CH60_HUMAN	activation of caspase activity;activation of immune response;activation of innate immune response;adaptive immune response;adaptive immune response based on somatic recombination of immune receptors built from immunoglobulin superfamily domains;B cell activation;B cell activation involved in immune response;B cell cytokine production;B cell mediated immunity;B cell proliferation;biological regula…	adenyl nucleotide binding;adenyl ribonucleotide binding;ATP binding;ATPase activity;binding;catalytic activity;chaperone binding;DNA binding;DNA replication origin binding;double-stranded RNA binding;enzyme binding;hydrolase activity;hydrolase activity, acting on acid anhydrides;hydrolase activity, acting on acid anhydrides, in phosphorus-containing anhydrides;lipopolysaccharide binding;nucleic a…	cell part;cell surface;coated pit;coated vesicle;cytoplasm;cytoplasmic membrane-bounded vesicle;cytoplasmic part;cytoplasmic vesicle;cytosol;early endosome;endosome;extracellular membrane-bounded organelle;extracellular organelle;extracellular region part;extracellular space;extracellular vesicular exosome;intracellular membrane-bounded organelle;intracellular organelle;intracellular organelle lu…	60 kDa heat shock protein, mitochondrial
	+	1.69953	-2.91849	P10809	[R].IQEIIEQLDVTTSEYEK.[E]	P10809 [371-387]	HSPD1	CH60_HUMAN	activation of caspase activity;activation of immune response;activation of innate immune response;adaptive immune response;adaptive immune response based on somatic recombination of immune receptors built from immunoglobulin superfamily domains;B cell activation;B cell activation involved in immune response;B cell cytokine production;B cell mediated immunity;B cell proliferation;biological regula…	adenyl nucleotide binding;adenyl ribonucleotide binding;ATP binding;ATPase activity;binding;catalytic activity;chaperone binding;DNA binding;DNA replication origin binding;double-stranded RNA binding;enzyme binding;hydrolase activity;hydrolase activity, acting on acid anhydrides;hydrolase activity, acting on acid anhydrides, in phosphorus-containing anhydrides;lipopolysaccharide binding;nucleic a…	cell part;cell surface;coated pit;coated vesicle;cytoplasm;cytoplasmic membrane-bounded vesicle;cytoplasmic part;cytoplasmic vesicle;cytosol;early endosome;endosome;extracellular membrane-bounded organelle;extracellular organelle;extracellular region part;extracellular space;extracellular vesicular exosome;intracellular membrane-bounded organelle;intracellular organelle;intracellular organelle lu…	60 kDa heat shock protein, mitochondrial
	+	1.81699	-3.00705	P10809	[R].KPLVIIAEDVDGEALSTLVLNR.[L]	P10809 [269-290]	HSPD1	CH60_HUMAN	activation of caspase activity;activation of immune response;activation of innate immune response;adaptive immune response;adaptive immune response based on somatic recombination of immune receptors built from immunoglobulin superfamily domains;B cell activation;B cell activation involved in immune response;B cell cytokine production;B cell mediated immunity;B cell proliferation;biological regula…	adenyl nucleotide binding;adenyl ribonucleotide binding;ATP binding;ATPase activity;binding;catalytic activity;chaperone binding;DNA binding;DNA replication origin binding;double-stranded RNA binding;enzyme binding;hydrolase activity;hydrolase activity, acting on acid anhydrides;hydrolase activity, acting on acid anhydrides, in phosphorus-containing anhydrides;lipopolysaccharide binding;nucleic a…	cell part;cell surface;coated pit;coated vesicle;cytoplasm;cytoplasmic membrane-bounded vesicle;cytoplasmic part;cytoplasmic vesicle;cytosol;early endosome;endosome;extracellular membrane-bounded organelle;extracellular organelle;extracellular region part;extracellular space;extracellular vesicular exosome;intracellular membrane-bounded organelle;intracellular organelle;intracellular organelle lu…	60 kDa heat shock protein, mitochondrial
	+	1.68013	-3.12878	P10809	[R].GVMLAVDAVIAELK.[K]	P10809 [143-156]	HSPD1	CH60_HUMAN	activation of caspase activity;activation of immune response;activation of innate immune response;adaptive immune response;adaptive immune response based on somatic recombination of immune receptors built from immunoglobulin superfamily domains;B cell activation;B cell activation involved in immune response;B cell cytokine production;B cell mediated immunity;B cell proliferation;biological regula…	adenyl nucleotide binding;adenyl ribonucleotide binding;ATP binding;ATPase activity;binding;catalytic activity;chaperone binding;DNA binding;DNA replication origin binding;double-stranded RNA binding;enzyme binding;hydrolase activity;hydrolase activity, acting on acid anhydrides;hydrolase activity, acting on acid anhydrides, in phosphorus-containing anhydrides;lipopolysaccharide binding;nucleic a…	cell part;cell surface;coated pit;coated vesicle;cytoplasm;cytoplasmic membrane-bounded vesicle;cytoplasmic part;cytoplasmic vesicle;cytosol;early endosome;endosome;extracellular membrane-bounded organelle;extracellular organelle;extracellular region part;extracellular space;extracellular vesicular exosome;intracellular membrane-bounded organelle;intracellular organelle;intracellular organelle lu…	60 kDa heat shock protein, mitochondrial
	+	3.9135	-3.1832	P10809	[K].IMQSSSEVGYDAMAGDFVNMVEK.[G]	P10809 [494-516]	HSPD1	CH60_HUMAN	activation of caspase activity;activation of immune response;activation of innate immune response;adaptive immune response;adaptive immune response based on somatic recombination of immune receptors built from immunoglobulin superfamily domains;B cell activation;B cell activation involved in immune response;B cell cytokine production;B cell mediated immunity;B cell proliferation;biological regula…	adenyl nucleotide binding;adenyl ribonucleotide binding;ATP binding;ATPase activity;binding;catalytic activity;chaperone binding;DNA binding;DNA replication origin binding;double-stranded RNA binding;enzyme binding;hydrolase activity;hydrolase activity, acting on acid anhydrides;hydrolase activity, acting on acid anhydrides, in phosphorus-containing anhydrides;lipopolysaccharide binding;nucleic a…	cell part;cell surface;coated pit;coated vesicle;cytoplasm;cytoplasmic membrane-bounded vesicle;cytoplasmic part;cytoplasmic vesicle;cytosol;early endosome;endosome;extracellular membrane-bounded organelle;extracellular organelle;extracellular region part;extracellular space;extracellular vesicular exosome;intracellular membrane-bounded organelle;intracellular organelle;intracellular organelle lu…	60 kDa heat shock protein, mitochondrial
	+	4.77279	-3.29599	P10809	[R].IQEIIEQLDVTTSEYEK.[E]	P10809 [371-387]	HSPD1	CH60_HUMAN	activation of caspase activity;activation of immune response;activation of innate immune response;adaptive immune response;adaptive immune response based on somatic recombination of immune receptors built from immunoglobulin superfamily domains;B cell activation;B cell activation involved in immune response;B cell cytokine production;B cell mediated immunity;B cell proliferation;biological regula…	adenyl nucleotide binding;adenyl ribonucleotide binding;ATP binding;ATPase activity;binding;catalytic activity;chaperone binding;DNA binding;DNA replication origin binding;double-stranded RNA binding;enzyme binding;hydrolase activity;hydrolase activity, acting on acid anhydrides;hydrolase activity, acting on acid anhydrides, in phosphorus-containing anhydrides;lipopolysaccharide binding;nucleic a…	cell part;cell surface;coated pit;coated vesicle;cytoplasm;cytoplasmic membrane-bounded vesicle;cytoplasmic part;cytoplasmic vesicle;cytosol;early endosome;endosome;extracellular membrane-bounded organelle;extracellular organelle;extracellular region part;extracellular space;extracellular vesicular exosome;intracellular membrane-bounded organelle;intracellular organelle;intracellular organelle lu…	60 kDa heat shock protein, mitochondrial
	+	1.70829	-3.34454	P10809	[K].LSDGVAVLK.[V]	P10809 [397-405]	HSPD1	CH60_HUMAN	activation of caspase activity;activation of immune response;activation of innate immune response;adaptive immune response;adaptive immune response based on somatic recombination of immune receptors built from immunoglobulin superfamily domains;B cell activation;B cell activation involved in immune response;B cell cytokine production;B cell mediated immunity;B cell proliferation;biological regula…	adenyl nucleotide binding;adenyl ribonucleotide binding;ATP binding;ATPase activity;binding;catalytic activity;chaperone binding;DNA binding;DNA replication origin binding;double-stranded RNA binding;enzyme binding;hydrolase activity;hydrolase activity, acting on acid anhydrides;hydrolase activity, acting on acid anhydrides, in phosphorus-containing anhydrides;lipopolysaccharide binding;nucleic a…	cell part;cell surface;coated pit;coated vesicle;cytoplasm;cytoplasmic membrane-bounded vesicle;cytoplasmic part;cytoplasmic vesicle;cytosol;early endosome;endosome;extracellular membrane-bounded organelle;extracellular organelle;extracellular region part;extracellular space;extracellular vesicular exosome;intracellular membrane-bounded organelle;intracellular organelle;intracellular organelle lu…	60 kDa heat shock protein, mitochondrial
	+	3.05546	-3.3911	P10809	[K].IGIEIIK.[R]	P10809 [463-469]	HSPD1	CH60_HUMAN	activation of caspase activity;activation of immune response;activation of innate immune response;adaptive immune response;adaptive immune response based on somatic recombination of immune receptors built from immunoglobulin superfamily domains;B cell activation;B cell activation involved in immune response;B cell cytokine production;B cell mediated immunity;B cell proliferation;biological regula…	adenyl nucleotide binding;adenyl ribonucleotide binding;ATP binding;ATPase activity;binding;catalytic activity;chaperone binding;DNA binding;DNA replication origin binding;double-stranded RNA binding;enzyme binding;hydrolase activity;hydrolase activity, acting on acid anhydrides;hydrolase activity, acting on acid anhydrides, in phosphorus-containing anhydrides;lipopolysaccharide binding;nucleic a…	cell part;cell surface;coated pit;coated vesicle;cytoplasm;cytoplasmic membrane-bounded vesicle;cytoplasmic part;cytoplasmic vesicle;cytosol;early endosome;endosome;extracellular membrane-bounded organelle;extracellular organelle;extracellular region part;extracellular space;extracellular vesicular exosome;intracellular membrane-bounded organelle;intracellular organelle;intracellular organelle lu…	60 kDa heat shock protein, mitochondrial
	+	2.13533	-3.44243	P10809	[K].IMQSSSEVGYDAMAGDFVNMVEK.[G]	P10809 [494-516]	HSPD1	CH60_HUMAN	activation of caspase activity;activation of immune response;activation of innate immune response;adaptive immune response;adaptive immune response based on somatic recombination of immune receptors built from immunoglobulin superfamily domains;B cell activation;B cell activation involved in immune response;B cell cytokine production;B cell mediated immunity;B cell proliferation;biological regula…	adenyl nucleotide binding;adenyl ribonucleotide binding;ATP binding;ATPase activity;binding;catalytic activity;chaperone binding;DNA binding;DNA replication origin binding;double-stranded RNA binding;enzyme binding;hydrolase activity;hydrolase activity, acting on acid anhydrides;hydrolase activity, acting on acid anhydrides, in phosphorus-containing anhydrides;lipopolysaccharide binding;nucleic a…	cell part;cell surface;coated pit;coated vesicle;cytoplasm;cytoplasmic membrane-bounded vesicle;cytoplasmic part;cytoplasmic vesicle;cytosol;early endosome;endosome;extracellular membrane-bounded organelle;extracellular organelle;extracellular region part;extracellular space;extracellular vesicular exosome;intracellular membrane-bounded organelle;intracellular organelle;intracellular organelle lu…	60 kDa heat shock protein, mitochondrial
	+	2.29125	-3.58454	P10809	[K].LVQDVANNTNEEAGDGTTTATVLAR.[S]	P10809 [97-121]	HSPD1	CH60_HUMAN	activation of caspase activity;activation of immune response;activation of innate immune response;adaptive immune response;adaptive immune response based on somatic recombination of immune receptors built from immunoglobulin superfamily domains;B cell activation;B cell activation involved in immune response;B cell cytokine production;B cell mediated immunity;B cell proliferation;biological regula…	adenyl nucleotide binding;adenyl ribonucleotide binding;ATP binding;ATPase activity;binding;catalytic activity;chaperone binding;DNA binding;DNA replication origin binding;double-stranded RNA binding;enzyme binding;hydrolase activity;hydrolase activity, acting on acid anhydrides;hydrolase activity, acting on acid anhydrides, in phosphorus-containing anhydrides;lipopolysaccharide binding;nucleic a…	cell part;cell surface;coated pit;coated vesicle;cytoplasm;cytoplasmic membrane-bounded vesicle;cytoplasmic part;cytoplasmic vesicle;cytosol;early endosome;endosome;extracellular membrane-bounded organelle;extracellular organelle;extracellular region part;extracellular space;extracellular vesicular exosome;intracellular membrane-bounded organelle;intracellular organelle;intracellular organelle lu…	60 kDa heat shock protein, mitochondrial
	+	3.53148	-3.5997	P10809	[K].DDAMLLK.[G]	P10809 [353-359]	HSPD1	CH60_HUMAN	activation of caspase activity;activation of immune response;activation of innate immune response;adaptive immune response;adaptive immune response based on somatic recombination of immune receptors built from immunoglobulin superfamily domains;B cell activation;B cell activation involved in immune response;B cell cytokine production;B cell mediated immunity;B cell proliferation;biological regula…	adenyl nucleotide binding;adenyl ribonucleotide binding;ATP binding;ATPase activity;binding;catalytic activity;chaperone binding;DNA binding;DNA replication origin binding;double-stranded RNA binding;enzyme binding;hydrolase activity;hydrolase activity, acting on acid anhydrides;hydrolase activity, acting on acid anhydrides, in phosphorus-containing anhydrides;lipopolysaccharide binding;nucleic a…	cell part;cell surface;coated pit;coated vesicle;cytoplasm;cytoplasmic membrane-bounded vesicle;cytoplasmic part;cytoplasmic vesicle;cytosol;early endosome;endosome;extracellular membrane-bounded organelle;extracellular organelle;extracellular region part;extracellular space;extracellular vesicular exosome;intracellular membrane-bounded organelle;intracellular organelle;intracellular organelle lu…	60 kDa heat shock protein, mitochondrial
	+	1.53232	-3.6369	P10809	[K].ISSIQSIVPALEIANAHR.[K]	P10809 [251-268]	HSPD1	CH60_HUMAN	activation of caspase activity;activation of immune response;activation of innate immune response;adaptive immune response;adaptive immune response based on somatic recombination of immune receptors built from immunoglobulin superfamily domains;B cell activation;B cell activation involved in immune response;B cell cytokine production;B cell mediated immunity;B cell proliferation;biological regula…	adenyl nucleotide binding;adenyl ribonucleotide binding;ATP binding;ATPase activity;binding;catalytic activity;chaperone binding;DNA binding;DNA replication origin binding;double-stranded RNA binding;enzyme binding;hydrolase activity;hydrolase activity, acting on acid anhydrides;hydrolase activity, acting on acid anhydrides, in phosphorus-containing anhydrides;lipopolysaccharide binding;nucleic a…	cell part;cell surface;coated pit;coated vesicle;cytoplasm;cytoplasmic membrane-bounded vesicle;cytoplasmic part;cytoplasmic vesicle;cytosol;early endosome;endosome;extracellular membrane-bounded organelle;extracellular organelle;extracellular region part;extracellular space;extracellular vesicular exosome;intracellular membrane-bounded organelle;intracellular organelle;intracellular organelle lu…	60 kDa heat shock protein, mitochondrial
	+	2.64271	-3.94089	P10809	[K].ISSIQSIVPALEIANAHR.[K]	P10809 [251-268]	HSPD1	CH60_HUMAN	activation of caspase activity;activation of immune response;activation of innate immune response;adaptive immune response;adaptive immune response based on somatic recombination of immune receptors built from immunoglobulin superfamily domains;B cell activation;B cell activation involved in immune response;B cell cytokine production;B cell mediated immunity;B cell proliferation;biological regula…	adenyl nucleotide binding;adenyl ribonucleotide binding;ATP binding;ATPase activity;binding;catalytic activity;chaperone binding;DNA binding;DNA replication origin binding;double-stranded RNA binding;enzyme binding;hydrolase activity;hydrolase activity, acting on acid anhydrides;hydrolase activity, acting on acid anhydrides, in phosphorus-containing anhydrides;lipopolysaccharide binding;nucleic a…	cell part;cell surface;coated pit;coated vesicle;cytoplasm;cytoplasmic membrane-bounded vesicle;cytoplasmic part;cytoplasmic vesicle;cytosol;early endosome;endosome;extracellular membrane-bounded organelle;extracellular organelle;extracellular region part;extracellular space;extracellular vesicular exosome;intracellular membrane-bounded organelle;intracellular organelle;intracellular organelle lu…	60 kDa heat shock protein, mitochondrial
	+	2.20533	-4.01022	P10809	[R].AAVEEGIVLGGGCALLR.[C]	P10809 [430-446]	HSPD1	CH60_HUMAN	activation of caspase activity;activation of immune response;activation of innate immune response;adaptive immune response;adaptive immune response based on somatic recombination of immune receptors built from immunoglobulin superfamily domains;B cell activation;B cell activation involved in immune response;B cell cytokine production;B cell mediated immunity;B cell proliferation;biological regula…	adenyl nucleotide binding;adenyl ribonucleotide binding;ATP binding;ATPase activity;binding;catalytic activity;chaperone binding;DNA binding;DNA replication origin binding;double-stranded RNA binding;enzyme binding;hydrolase activity;hydrolase activity, acting on acid anhydrides;hydrolase activity, acting on acid anhydrides, in phosphorus-containing anhydrides;lipopolysaccharide binding;nucleic a…	cell part;cell surface;coated pit;coated vesicle;cytoplasm;cytoplasmic membrane-bounded vesicle;cytoplasmic part;cytoplasmic vesicle;cytosol;early endosome;endosome;extracellular membrane-bounded organelle;extracellular organelle;extracellular region part;extracellular space;extracellular vesicular exosome;intracellular membrane-bounded organelle;intracellular organelle;intracellular organelle lu…	60 kDa heat shock protein, mitochondrial
	+	3.65539	-4.30543	P10809	[K].CEFQDAYVLLSEK.[K]	P10809 [237-249]	HSPD1	CH60_HUMAN	activation of caspase activity;activation of immune response;activation of innate immune response;adaptive immune response;adaptive immune response based on somatic recombination of immune receptors built from immunoglobulin superfamily domains;B cell activation;B cell activation involved in immune response;B cell cytokine production;B cell mediated immunity;B cell proliferation;biological regula…	adenyl nucleotide binding;adenyl ribonucleotide binding;ATP binding;ATPase activity;binding;catalytic activity;chaperone binding;DNA binding;DNA replication origin binding;double-stranded RNA binding;enzyme binding;hydrolase activity;hydrolase activity, acting on acid anhydrides;hydrolase activity, acting on acid anhydrides, in phosphorus-containing anhydrides;lipopolysaccharide binding;nucleic a…	cell part;cell surface;coated pit;coated vesicle;cytoplasm;cytoplasmic membrane-bounded vesicle;cytoplasmic part;cytoplasmic vesicle;cytosol;early endosome;endosome;extracellular membrane-bounded organelle;extracellular organelle;extracellular region part;extracellular space;extracellular vesicular exosome;intracellular membrane-bounded organelle;intracellular organelle;intracellular organelle lu…	60 kDa heat shock protein, mitochondrial
	+	2.977	-4.41552	P10809	[K].TLNDELEIIEGMK.[F]	P10809 [206-218]	HSPD1	CH60_HUMAN	activation of caspase activity;activation of immune response;activation of innate immune response;adaptive immune response;adaptive immune response based on somatic recombination of immune receptors built from immunoglobulin superfamily domains;B cell activation;B cell activation involved in immune response;B cell cytokine production;B cell mediated immunity;B cell proliferation;biological regula…	adenyl nucleotide binding;adenyl ribonucleotide binding;ATP binding;ATPase activity;binding;catalytic activity;chaperone binding;DNA binding;DNA replication origin binding;double-stranded RNA binding;enzyme binding;hydrolase activity;hydrolase activity, acting on acid anhydrides;hydrolase activity, acting on acid anhydrides, in phosphorus-containing anhydrides;lipopolysaccharide binding;nucleic a…	cell part;cell surface;coated pit;coated vesicle;cytoplasm;cytoplasmic membrane-bounded vesicle;cytoplasmic part;cytoplasmic vesicle;cytosol;early endosome;endosome;extracellular membrane-bounded organelle;extracellular organelle;extracellular region part;extracellular space;extracellular vesicular exosome;intracellular membrane-bounded organelle;intracellular organelle;intracellular organelle lu…	60 kDa heat shock protein, mitochondrial
	+	2.49597	-4.45237	P10809	[K].VGLQVVAVK.[A]	P10809 [293-301]	HSPD1	CH60_HUMAN	activation of caspase activity;activation of immune response;activation of innate immune response;adaptive immune response;adaptive immune response based on somatic recombination of immune receptors built from immunoglobulin superfamily domains;B cell activation;B cell activation involved in immune response;B cell cytokine production;B cell mediated immunity;B cell proliferation;biological regula…	adenyl nucleotide binding;adenyl ribonucleotide binding;ATP binding;ATPase activity;binding;catalytic activity;chaperone binding;DNA binding;DNA replication origin binding;double-stranded RNA binding;enzyme binding;hydrolase activity;hydrolase activity, acting on acid anhydrides;hydrolase activity, acting on acid anhydrides, in phosphorus-containing anhydrides;lipopolysaccharide binding;nucleic a…	cell part;cell surface;coated pit;coated vesicle;cytoplasm;cytoplasmic membrane-bounded vesicle;cytoplasmic part;cytoplasmic vesicle;cytosol;early endosome;endosome;extracellular membrane-bounded organelle;extracellular organelle;extracellular region part;extracellular space;extracellular vesicular exosome;intracellular membrane-bounded organelle;intracellular organelle;intracellular organelle lu…	60 kDa heat shock protein, mitochondrial
	+	2.74698	-5.27567	P10809	[R].TVIIEQSWGSPK.[V]	P10809 [61-72]	HSPD1	CH60_HUMAN	activation of caspase activity;activation of immune response;activation of innate immune response;adaptive immune response;adaptive immune response based on somatic recombination of immune receptors built from immunoglobulin superfamily domains;B cell activation;B cell activation involved in immune response;B cell cytokine production;B cell mediated immunity;B cell proliferation;biological regula…	adenyl nucleotide binding;adenyl ribonucleotide binding;ATP binding;ATPase activity;binding;catalytic activity;chaperone binding;DNA binding;DNA replication origin binding;double-stranded RNA binding;enzyme binding;hydrolase activity;hydrolase activity, acting on acid anhydrides;hydrolase activity, acting on acid anhydrides, in phosphorus-containing anhydrides;lipopolysaccharide binding;nucleic a…	cell part;cell surface;coated pit;coated vesicle;cytoplasm;cytoplasmic membrane-bounded vesicle;cytoplasmic part;cytoplasmic vesicle;cytosol;early endosome;endosome;extracellular membrane-bounded organelle;extracellular organelle;extracellular region part;extracellular space;extracellular vesicular exosome;intracellular membrane-bounded organelle;intracellular organelle;intracellular organelle lu…	60 kDa heat shock protein, mitochondrial
	+	6.21119	-5.58849	P10809	[K].RIQEIIEQLDVTTSEYEK.[E]	P10809 [370-387]	HSPD1	CH60_HUMAN	activation of caspase activity;activation of immune response;activation of innate immune response;adaptive immune response;adaptive immune response based on somatic recombination of immune receptors built from immunoglobulin superfamily domains;B cell activation;B cell activation involved in immune response;B cell cytokine production;B cell mediated immunity;B cell proliferation;biological regula…	adenyl nucleotide binding;adenyl ribonucleotide binding;ATP binding;ATPase activity;binding;catalytic activity;chaperone binding;DNA binding;DNA replication origin binding;double-stranded RNA binding;enzyme binding;hydrolase activity;hydrolase activity, acting on acid anhydrides;hydrolase activity, acting on acid anhydrides, in phosphorus-containing anhydrides;lipopolysaccharide binding;nucleic a…	cell part;cell surface;coated pit;coated vesicle;cytoplasm;cytoplasmic membrane-bounded vesicle;cytoplasmic part;cytoplasmic vesicle;cytosol;early endosome;endosome;extracellular membrane-bounded organelle;extracellular organelle;extracellular region part;extracellular space;extracellular vesicular exosome;intracellular membrane-bounded organelle;intracellular organelle;intracellular organelle lu…	60 kDa heat shock protein, mitochondrial
64	+	6.0733	2.61435	Q7Z6Z7	[R].SAATSGAGSTTSGVVSGSLGSR.[E]	Q7Z6Z7 [1844-1865]	HUWE1	HUWE1_HUMAN	base-excision repair;cell differentiation;cellular component organization;cellular component organization at cellular level;cellular component organization or biogenesis;cellular component organization or biogenesis at cellular level;cellular developmental process;cellular macromolecule metabolic process;cellular metabolic process;cellular nitrogen compound metabolic process;cellular process;cell…	acid-amino acid ligase activity;binding;catalytic activity;DNA binding;ligase activity;ligase activity, forming carbon-nitrogen bonds;nucleic acid binding;small conjugating protein ligase activity;ubiquitin-protein ligase activity	cell part;cytoplasm;extracellular membrane-bounded organelle;extracellular organelle;extracellular region part;extracellular vesicular exosome;intracellular membrane-bounded organelle;intracellular organelle;intracellular organelle part;intracellular part;membrane;membrane-bounded organelle;membrane-bounded vesicle;nuclear part;nucleoplasm;nucleus;organelle;organelle part;vesicle	E3 ubiquitin-protein ligase HUWE1
65	+	3.85638	-2.41325	Q12905	[K].KEGEEEEENTEEPPQGEEEESMETQE.[-]	Q12905 [365-390]	ILF2	ILF2_HUMAN	biological regulation;biosynthetic process;cellular biosynthetic process;cellular macromolecule biosynthetic process;cellular macromolecule metabolic process;cellular metabolic process;cellular nitrogen compound metabolic process;cellular process;immune response;immune system process;macromolecule biosynthetic process;macromolecule metabolic process;metabolic process;nitrogen compound metabolic p…	adenyl nucleotide binding;adenyl ribonucleotide binding;ATP binding;binding;catalytic activity;DNA binding;double-stranded RNA binding;nucleic acid binding;nucleotide binding;purine nucleotide binding;purine ribonucleoside triphosphate binding;purine ribonucleotide binding;ribonucleotide binding;RNA binding;transferase activity	cell part;cytoplasm;intracellular membrane-bounded organelle;intracellular non-membrane-bounded organelle;intracellular organelle;intracellular organelle part;intracellular part;macromolecular complex;membrane;membrane-bounded organelle;non-membrane-bounded organelle;nuclear part;nucleolus;nucleoplasm;nucleus;organelle;organelle part;ribonucleoprotein complex	Interleukin enhancer-binding factor 2
	+	3.03512	-3.50498	Q12905	[K].GTMTTGHNVADLVVILK.[I]	Q12905 [111-127]	ILF2	ILF2_HUMAN	biological regulation;biosynthetic process;cellular biosynthetic process;cellular macromolecule biosynthetic process;cellular macromolecule metabolic process;cellular metabolic process;cellular nitrogen compound metabolic process;cellular process;immune response;immune system process;macromolecule biosynthetic process;macromolecule metabolic process;metabolic process;nitrogen compound metabolic p…	adenyl nucleotide binding;adenyl ribonucleotide binding;ATP binding;binding;catalytic activity;DNA binding;double-stranded RNA binding;nucleic acid binding;nucleotide binding;purine nucleotide binding;purine ribonucleoside triphosphate binding;purine ribonucleotide binding;ribonucleotide binding;RNA binding;transferase activity	cell part;cytoplasm;intracellular membrane-bounded organelle;intracellular non-membrane-bounded organelle;intracellular organelle;intracellular organelle part;intracellular part;macromolecular complex;membrane;membrane-bounded organelle;non-membrane-bounded organelle;nuclear part;nucleolus;nucleoplasm;nucleus;organelle;organelle part;ribonucleoprotein complex	Interleukin enhancer-binding factor 2
66	+	1.70106	3.9335	Q12906	[K].AVSDWIDEQEK.[G]	Q12906 [44-54]	ILF3	ILF3_HUMAN	biological regulation;biosynthetic process;cellular biosynthetic process;cellular macromolecule biosynthetic process;cellular macromolecule metabolic process;cellular metabolic process;cellular nitrogen compound metabolic process;cellular process;cellular protein metabolic process;defense response;defense response to virus;immune effector process;immune system process;macromolecule biosynthetic p…	binding;DNA binding;double-stranded RNA binding;nucleic acid binding;RNA binding	cell part;cytoplasm;cytoplasmic part;intracellular membrane-bounded organelle;intracellular non-membrane-bounded organelle;intracellular organelle;intracellular organelle part;intracellular part;macromolecular complex;membrane;membrane-bounded organelle;mitochondrion;non-membrane-bounded organelle;nuclear part;nucleolus;nucleoplasm;nucleus;organelle;organelle part;ribonucleoprotein complex	Interleukin enhancer-binding factor 3
	+	1.59984	3.79688	Q12906	[K].SIGTANRPMGAGEALR.[R]	Q12906 [258-273]	ILF3	ILF3_HUMAN	biological regulation;biosynthetic process;cellular biosynthetic process;cellular macromolecule biosynthetic process;cellular macromolecule metabolic process;cellular metabolic process;cellular nitrogen compound metabolic process;cellular process;cellular protein metabolic process;defense response;defense response to virus;immune effector process;immune system process;macromolecule biosynthetic p…	binding;DNA binding;double-stranded RNA binding;nucleic acid binding;RNA binding	cell part;cytoplasm;cytoplasmic part;intracellular membrane-bounded organelle;intracellular non-membrane-bounded organelle;intracellular organelle;intracellular organelle part;intracellular part;macromolecular complex;membrane;membrane-bounded organelle;mitochondrion;non-membrane-bounded organelle;nuclear part;nucleolus;nucleoplasm;nucleus;organelle;organelle part;ribonucleoprotein complex	Interleukin enhancer-binding factor 3
	+	1.97819	3.01361	Q12906	[K].HSSVYPTQEELEAVQNMVSHTER.[A]	Q12906 [18-40]	ILF3	ILF3_HUMAN	biological regulation;biosynthetic process;cellular biosynthetic process;cellular macromolecule biosynthetic process;cellular macromolecule metabolic process;cellular metabolic process;cellular nitrogen compound metabolic process;cellular process;cellular protein metabolic process;defense response;defense response to virus;immune effector process;immune system process;macromolecule biosynthetic p…	binding;DNA binding;double-stranded RNA binding;nucleic acid binding;RNA binding	cell part;cytoplasm;cytoplasmic part;intracellular membrane-bounded organelle;intracellular non-membrane-bounded organelle;intracellular organelle;intracellular organelle part;intracellular part;macromolecular complex;membrane;membrane-bounded organelle;mitochondrion;non-membrane-bounded organelle;nuclear part;nucleolus;nucleoplasm;nucleus;organelle;organelle part;ribonucleoprotein complex	Interleukin enhancer-binding factor 3
	+	2.4735	-2.29299	Q12906	[K].YEILQSVDDAAIVIK.[N]	Q12906 [144-158]	ILF3	ILF3_HUMAN	biological regulation;biosynthetic process;cellular biosynthetic process;cellular macromolecule biosynthetic process;cellular macromolecule metabolic process;cellular metabolic process;cellular nitrogen compound metabolic process;cellular process;cellular protein metabolic process;defense response;defense response to virus;immune effector process;immune system process;macromolecule biosynthetic p…	binding;DNA binding;double-stranded RNA binding;nucleic acid binding;RNA binding	cell part;cytoplasm;cytoplasmic part;intracellular membrane-bounded organelle;intracellular non-membrane-bounded organelle;intracellular organelle;intracellular organelle part;intracellular part;macromolecular complex;membrane;membrane-bounded organelle;mitochondrion;non-membrane-bounded organelle;nuclear part;nucleolus;nucleoplasm;nucleus;organelle;organelle part;ribonucleoprotein complex	Interleukin enhancer-binding factor 3
67	+	2.63216	-2.15103	P20839	[K].LPIVNDCDELVAIIAR.[T]	P20839 [209-224]	IMPDH1	IMDH1_HUMAN	biosynthetic process;cell activation;cell proliferation;cellular aromatic compound metabolic process;cellular biosynthetic process;cellular metabolic process;cellular nitrogen compound biosynthetic process;cellular nitrogen compound metabolic process;cellular process;GMP biosynthetic process;GMP metabolic process;heterocycle biosynthetic process;heterocycle metabolic process;immune system process…	binding;catalytic activity;cation binding;DNA binding;IMP dehydrogenase activity;ion binding;metal ion binding;nucleic acid binding;nucleotide binding;oxidoreductase activity;oxidoreductase activity, acting on CH-OH group of donors;oxidoreductase activity, acting on the CH-OH group of donors, NAD or NADP as acceptor;RNA binding	cell junction;cell part;cytoplasm;cytoplasmic part;cytosol;intracellular membrane-bounded organelle;intracellular organelle;intracellular organelle part;intracellular part;membrane-bounded organelle;nuclear part;nucleoplasm;nucleus;organelle;organelle part	Inosine-5'-monophosphate dehydrogenase 1
68	+	2.1227	-3.49038	P12268	[R].LVGIISSR.[D]	P12268 [154-161]	IMPDH2	IMDH2_HUMAN	anatomical structure development;biosynthetic process;cell activation;cell proliferation;cellular aromatic compound metabolic process;cellular biosynthetic process;cellular component assembly;cellular component organization;cellular component organization or biogenesis;cellular metabolic process;cellular nitrogen compound biosynthetic process;cellular nitrogen compound metabolic process;cellular …	binding;catalytic activity;cation binding;DNA binding;IMP dehydrogenase activity;ion binding;metal ion binding;nucleic acid binding;nucleotide binding;oxidoreductase activity;oxidoreductase activity, acting on CH-OH group of donors;oxidoreductase activity, acting on the CH-OH group of donors, NAD or NADP as acceptor;RNA binding	cell part;cytoplasm;cytoplasmic part;cytosol;extracellular membrane-bounded organelle;extracellular organelle;extracellular region part;extracellular vesicular exosome;intracellular membrane-bounded organelle;intracellular organelle;intracellular organelle part;intracellular part;membrane;membrane-bounded organelle;membrane-bounded vesicle;microbody;microbody membrane;microbody part;nucleus;organ…	Inosine-5'-monophosphate dehydrogenase 2
	+	1.62999	-3.68268	P12268	[R].LVGIISSR.[D]	P12268 [154-161]	IMPDH2	IMDH2_HUMAN	anatomical structure development;biosynthetic process;cell activation;cell proliferation;cellular aromatic compound metabolic process;cellular biosynthetic process;cellular component assembly;cellular component organization;cellular component organization or biogenesis;cellular metabolic process;cellular nitrogen compound biosynthetic process;cellular nitrogen compound metabolic process;cellular …	binding;catalytic activity;cation binding;DNA binding;IMP dehydrogenase activity;ion binding;metal ion binding;nucleic acid binding;nucleotide binding;oxidoreductase activity;oxidoreductase activity, acting on CH-OH group of donors;oxidoreductase activity, acting on the CH-OH group of donors, NAD or NADP as acceptor;RNA binding	cell part;cytoplasm;cytoplasmic part;cytosol;extracellular membrane-bounded organelle;extracellular organelle;extracellular region part;extracellular vesicular exosome;intracellular membrane-bounded organelle;intracellular organelle;intracellular organelle part;intracellular part;membrane;membrane-bounded organelle;membrane-bounded vesicle;microbody;microbody membrane;microbody part;nucleus;organ…	Inosine-5'-monophosphate dehydrogenase 2
	+	2.08838	-4.3852	P12268	[K].QLLCGAAIGTHEDDK.[Y]	P12268 [243-257]	IMPDH2	IMDH2_HUMAN	anatomical structure development;biosynthetic process;cell activation;cell proliferation;cellular aromatic compound metabolic process;cellular biosynthetic process;cellular component assembly;cellular component organization;cellular component organization or biogenesis;cellular metabolic process;cellular nitrogen compound biosynthetic process;cellular nitrogen compound metabolic process;cellular …	binding;catalytic activity;cation binding;DNA binding;IMP dehydrogenase activity;ion binding;metal ion binding;nucleic acid binding;nucleotide binding;oxidoreductase activity;oxidoreductase activity, acting on CH-OH group of donors;oxidoreductase activity, acting on the CH-OH group of donors, NAD or NADP as acceptor;RNA binding	cell part;cytoplasm;cytoplasmic part;cytosol;extracellular membrane-bounded organelle;extracellular organelle;extracellular region part;extracellular vesicular exosome;intracellular membrane-bounded organelle;intracellular organelle;intracellular organelle part;intracellular part;membrane;membrane-bounded organelle;membrane-bounded vesicle;microbody;microbody membrane;microbody part;nucleus;organ…	Inosine-5'-monophosphate dehydrogenase 2
69	+	2.0275	-2.37548	Q9NQS7	[K].DLVWLEEIQEEAER.[M]	Q9NQS7 [30-43]	INCENP	INCE_HUMAN	biological regulation;cell cycle;cell cycle phase;cell cycle process;cellular component organization;cellular component organization at cellular level;cellular component organization or biogenesis;cellular component organization or biogenesis at cellular level;cellular process;cellular response to stimulus;chromosome segregation;cytokinesis;intracellular signal transduction;mitosis;mitotic cell c…		cell part;central element;centromeric heterochromatin;chromatin;chromocenter;chromosomal part;chromosome, centromeric region;condensed chromosome kinetochore;cytoplasmic part;cytoskeletal part;cytosol;heterochromatin;intracellular non-membrane-bounded organelle;intracellular organelle;intracellular organelle part;intracellular part;kinetochore;lateral element;macromolecular complex;microtubule;mi…	Inner centromere protein
70	+	2.76553	2.09753	O60341	[K].EYDELAETQGK.[L]	O60341 [493-503]	KDM1A	KDM1A_HUMAN	anatomical structure development;biological regulation;biosynthetic process;blood coagulation;cell development;cell differentiation;cell proliferation;cellular biosynthetic process;cellular component organization;cellular component organization at cellular level;cellular component organization or biogenesis;cellular component organization or biogenesis at cellular level;cellular developmental pro…	androgen receptor binding;bHLH transcription factor binding;binding;catalytic activity;chromatin binding;coenzyme binding;cofactor binding;demethylase activity;DNA binding;enzyme binding;flavin adenine dinucleotide binding;histone demethylase activity;histone demethylase activity (H3-dimethyl-K4 specific);histone demethylase activity (H3-K4 specific);histone demethylase activity (H3-K9 specific);…	cell part;chromatin;chromosomal part;intracellular membrane-bounded organelle;intracellular organelle;intracellular organelle part;intracellular part;macromolecular complex;membrane-bounded organelle;nuclear chromatin;nuclear chromosome part;nuclear part;nucleoplasm;nucleoplasm part;nucleus;organelle;organelle part;protein complex;transcription factor complex	Lysine-specific histone demethylase 1A
71	+	3.16995	-2.50018	Q07666	[K].DSLDPSFTHAMQLLTAEIEK.[I]	Q07666 [112-131]	KHDRBS1	KHDR1_HUMAN	biological regulation;biosynthetic process;cell cycle arrest;cell cycle process;cell proliferation;cell surface receptor linked signaling pathway;cellular biosynthetic process;cellular macromolecule biosynthetic process;cellular macromolecule metabolic process;cellular metabolic process;cellular nitrogen compound metabolic process;cellular process;cellular response to stimulus;G2/M transition of …	binding;binding, bridging;DNA binding;identical protein binding;mRNA binding;nucleic acid binding;poly(A) RNA binding;poly(U) RNA binding;poly-purine tract binding;poly-pyrimidine tract binding;protein binding;protein binding, bridging;RNA binding;SH3/SH2 adaptor activity;signaling adaptor activity;single-stranded RNA binding	cell part;cytoplasm;Grb2-Sos complex;intracellular membrane-bounded organelle;intracellular organelle;intracellular organelle part;intracellular part;macromolecular complex;membrane;membrane part;membrane-bounded organelle;nuclear part;nucleoplasm;nucleus;organelle;organelle part;plasma membrane part;protein complex	KH domain-containing, RNA-binding, signal transduction-associated protein 1
72	+	2.57322	-3.03879	Q92945	[K].MMLDDIVSR.[G]	Q92945 [206-214]	KHSRP	FUBP2_HUMAN	biological regulation;biosynthetic process;catabolic process;cellular biosynthetic process;cellular catabolic process;cellular macromolecule biosynthetic process;cellular macromolecule catabolic process;cellular macromolecule metabolic process;cellular metabolic process;cellular nitrogen compound metabolic process;cellular process;establishment of localization;establishment of RNA localization;ge…	binding;DNA binding;mRNA binding;nucleic acid binding;RNA binding	cell part;cytoplasmic part;cytosol;intracellular non-membrane-bounded organelle;intracellular organelle;intracellular organelle part;intracellular part;macromolecular complex;membrane;non-membrane-bounded organelle;nuclear part;nucleoplasm;organelle;organelle part;ribonucleoprotein complex;RNA granule;stress granule	Far upstream element-binding protein 2
	+	1.95261	-3.6444	Q92945	[K].VQQACEMVMDILR.[E]	Q92945 [292-304]	KHSRP	FUBP2_HUMAN	biological regulation;biosynthetic process;catabolic process;cellular biosynthetic process;cellular catabolic process;cellular macromolecule biosynthetic process;cellular macromolecule catabolic process;cellular macromolecule metabolic process;cellular metabolic process;cellular nitrogen compound metabolic process;cellular process;establishment of localization;establishment of RNA localization;ge…	binding;DNA binding;mRNA binding;nucleic acid binding;RNA binding	cell part;cytoplasmic part;cytosol;intracellular non-membrane-bounded organelle;intracellular organelle;intracellular organelle part;intracellular part;macromolecular complex;membrane;non-membrane-bounded organelle;nuclear part;nucleoplasm;organelle;organelle part;ribonucleoprotein complex;RNA granule;stress granule	Far upstream element-binding protein 2
	+	3.71574	-4.26486	Q92945	[K].IGQQPQQPGAPPQQDYTK.[A]	Q92945 [629-646]	KHSRP	FUBP2_HUMAN	biological regulation;biosynthetic process;catabolic process;cellular biosynthetic process;cellular catabolic process;cellular macromolecule biosynthetic process;cellular macromolecule catabolic process;cellular macromolecule metabolic process;cellular metabolic process;cellular nitrogen compound metabolic process;cellular process;establishment of localization;establishment of RNA localization;ge…	binding;DNA binding;mRNA binding;nucleic acid binding;RNA binding	cell part;cytoplasmic part;cytosol;intracellular non-membrane-bounded organelle;intracellular organelle;intracellular organelle part;intracellular part;macromolecular complex;membrane;non-membrane-bounded organelle;nuclear part;nucleoplasm;organelle;organelle part;ribonucleoprotein complex;RNA granule;stress granule	Far upstream element-binding protein 2
73	+	3.90797	2.59738	Q15397	[K].LELIMDEMK.[Q]	Q15397 [302-310]	KIAA0020	K0020_HUMAN	biological regulation;posttranscriptional regulation of gene expression;regulation of biological process;regulation of biosynthetic process;regulation of cellular biosynthetic process;regulation of cellular macromolecule biosynthetic process;regulation of cellular metabolic process;regulation of cellular process;regulation of cellular protein metabolic process;regulation of gene expression;regula…	binding;DNA binding;mRNA binding;nucleic acid binding;RNA binding	cell part;cytoplasmic part;endoplasmic reticulum;intracellular membrane-bounded organelle;intracellular non-membrane-bounded organelle;intracellular organelle;intracellular organelle part;intracellular part;membrane-bounded organelle;non-membrane-bounded organelle;nuclear part;nucleolus;organelle;organelle part	Pumilio domain-containing protein KIAA0020
	+	4.29642	1.60348	Q15397	[R].VIQCYIQYGNEEQR.[K]	Q15397 [182-195]	KIAA0020	K0020_HUMAN	biological regulation;posttranscriptional regulation of gene expression;regulation of biological process;regulation of biosynthetic process;regulation of cellular biosynthetic process;regulation of cellular macromolecule biosynthetic process;regulation of cellular metabolic process;regulation of cellular process;regulation of cellular protein metabolic process;regulation of gene expression;regula…	binding;DNA binding;mRNA binding;nucleic acid binding;RNA binding	cell part;cytoplasmic part;endoplasmic reticulum;intracellular membrane-bounded organelle;intracellular non-membrane-bounded organelle;intracellular organelle;intracellular organelle part;intracellular part;membrane-bounded organelle;non-membrane-bounded organelle;nuclear part;nucleolus;organelle;organelle part	Pumilio domain-containing protein KIAA0020
74	+	3.01196	-1.79149	P36776	[R].QLEVEPEEPEAENK.[H]	P36776 [219-232]	LONP1	LONM_HUMAN	aging;biological regulation;catabolic process;cellular catabolic process;cellular component assembly;cellular component assembly at cellular level;cellular component organization;cellular component organization at cellular level;cellular component organization or biogenesis;cellular component organization or biogenesis at cellular level;cellular macromolecular complex assembly;cellular macromolec…	adenyl nucleotide binding;adenyl ribonucleotide binding;ADP binding;ATP binding;ATPase activity;ATPase activity, coupled;ATP-dependent peptidase activity;binding;catalytic activity;DNA binding;DNA polymerase binding;endopeptidase activity;enzyme binding;G-quadruplex DNA binding;hydrolase activity;hydrolase activity, acting on acid anhydrides;hydrolase activity, acting on acid anhydrides, in phosp…	cell part;cytoplasm;cytoplasmic part;intracellular membrane-bounded organelle;intracellular non-membrane-bounded organelle;intracellular organelle;intracellular organelle lumen;intracellular organelle part;intracellular part;membrane;membrane-bounded organelle;membrane-enclosed lumen;mitochondrial matrix;mitochondrial nucleoid;mitochondrial part;mitochondrion;non-membrane-bounded organelle;nucleo…	Lon protease homolog, mitochondrial
75	+	2.22168	3.32338	P28482	[R].VADPDHDHTGFLTEYVATR.[W]	P28482 [173-191]	MAPK1	MK01_HUMAN	activation of immune response;activation of innate immune response;activation of MAPK activity;activation of MAPKK activity;activation of protein kinase activity;anatomical structure development;anatomical structure morphogenesis;antigen receptor-mediated signaling pathway;apoptosis;axon guidance;B cell receptor signaling pathway;biological regulation;biosynthetic process;blood coagulation;blood …	adenyl nucleotide binding;adenyl ribonucleotide binding;ATP binding;binding;catalytic activity;DNA binding;enzyme binding;kinase activity;MAP kinase activity;molecular transducer activity;nucleic acid binding;nucleotide binding;phosphatase binding;phosphotransferase activity, alcohol group as acceptor;protein binding;protein kinase activity;protein serine/threonine kinase activity;purine nucleoti…	adherens junction;anchoring junction;axon;caveola;cell junction;cell part;cell projection;cell projection cytoplasm;cell projection part;cell-substrate adherens junction;cell-substrate junction;cytoplasm;cytoplasmic part;cytoskeletal part;cytoskeleton;cytosol;dendrite cytoplasm;early endosome;endosome;extracellular membrane-bounded organelle;extracellular organelle;extracellular region part;extra…	Mitogen-activated protein kinase 1
76	+	4.68616	1.35563	P28482;P27361-1	[K].ICDFGLAR.[DIVS]	P28482 [165-172];P27361-1 [182-189]	MAPK1;MAPK3	MK01_HUMAN;MK03_HUMAN	activation of immune response;activation of innate immune response;activation of MAPK activity;activation of MAPKK activity;activation of protein kinase activity;anatomical structure development;anatomical structure morphogenesis;antigen receptor-mediated signaling pathway;apoptosis;axon guidance;B cell receptor signaling pathway;biological regulation;biosynthetic process;blood coagulation;blood …	adenyl nucleotide binding;adenyl ribonucleotide binding;ATP binding;binding;catalytic activity;DNA binding;enzyme binding;kinase activity;MAP kinase activity;molecular transducer activity;nucleic acid binding;nucleotide binding;phosphatase binding;phosphotransferase activity, alcohol group as acceptor;protein binding;protein kinase activity;protein serine/threonine kinase activity;purine nucleoti…	adherens junction;anchoring junction;axon;caveola;cell junction;cell part;cell projection;cell projection cytoplasm;cell projection part;cell-substrate adherens junction;cell-substrate junction;cytoplasm;cytoplasmic part;cytoskeletal part;cytoskeleton;cytosol;dendrite cytoplasm;early endosome;endosome;envelope;extracellular membrane-bounded organelle;extracellular organelle;extracellular region p…	Mitogen-activated protein kinase 1;Mitogen-activated protein kinase 3
77	+	2.27463	-2.20487	P25205	[K].TVDLQDAEEAVELVQYAYFK.[K]	P25205 [636-655]	MCM3	MCM3_HUMAN	biosynthetic process;cell cycle;cell cycle process;cellular biosynthetic process;cellular macromolecule biosynthetic process;cellular macromolecule metabolic process;cellular metabolic process;cellular nitrogen compound metabolic process;cellular process;DNA metabolic process;DNA replication;DNA strand elongation;DNA strand elongation involved in DNA replication;DNA-dependent DNA replication init…	adenyl nucleotide binding;adenyl ribonucleotide binding;ATP binding;binding;catalytic activity;DNA binding;DNA helicase activity;helicase activity;hydrolase activity;hydrolase activity, acting on acid anhydrides;hydrolase activity, acting on acid anhydrides, in phosphorus-containing anhydrides;nucleic acid binding;nucleoside-triphosphatase activity;nucleotide binding;purine nucleotide binding;pur…	alpha DNA polymerase:primase complex;cell part;centrosome;chromosomal part;cytoplasmic part;cytoskeletal part;intracellular membrane-bounded organelle;intracellular non-membrane-bounded organelle;intracellular organelle;intracellular organelle part;intracellular part;macromolecular complex;MCM complex;membrane;membrane-bounded organelle;microtubule organizing center;non-membrane-bounded organelle…	DNA replication licensing factor MCM3
78	+	1.66125	-3.09416	P33991	[K].YQQLFEDIR.[G]	P33991 [820-828]	MCM4	MCM4_HUMAN	biosynthetic process;cell cycle;cell cycle process;cellular biosynthetic process;cellular macromolecule biosynthetic process;cellular macromolecule metabolic process;cellular metabolic process;cellular nitrogen compound metabolic process;cellular process;DNA conformation change;DNA duplex unwinding;DNA geometric change;DNA metabolic process;DNA replication;DNA strand elongation;DNA strand elongat…	adenyl nucleotide binding;adenyl ribonucleotide binding;ATP binding;binding;catalytic activity;DNA binding;DNA helicase activity;helicase activity;hydrolase activity;hydrolase activity, acting on acid anhydrides;hydrolase activity, acting on acid anhydrides, in phosphorus-containing anhydrides;nucleic acid binding;nucleoside-triphosphatase activity;nucleotide binding;purine nucleotide binding;pur…	cell part;chromosomal part;intracellular membrane-bounded organelle;intracellular organelle;intracellular organelle part;intracellular part;macromolecular complex;MCM complex;membrane;membrane-bounded organelle;nuclear chromosome part;nuclear part;nucleoplasm;nucleoplasm part;nucleus;organelle;organelle part;protein complex	DNA replication licensing factor MCM4
	+	2.92987	-3.13703	P33991	[R].TGIVDISILTTGMSATSR.[K]	P33991 [778-795]	MCM4	MCM4_HUMAN	biosynthetic process;cell cycle;cell cycle process;cellular biosynthetic process;cellular macromolecule biosynthetic process;cellular macromolecule metabolic process;cellular metabolic process;cellular nitrogen compound metabolic process;cellular process;DNA conformation change;DNA duplex unwinding;DNA geometric change;DNA metabolic process;DNA replication;DNA strand elongation;DNA strand elongat…	adenyl nucleotide binding;adenyl ribonucleotide binding;ATP binding;binding;catalytic activity;DNA binding;DNA helicase activity;helicase activity;hydrolase activity;hydrolase activity, acting on acid anhydrides;hydrolase activity, acting on acid anhydrides, in phosphorus-containing anhydrides;nucleic acid binding;nucleoside-triphosphatase activity;nucleotide binding;purine nucleotide binding;pur…	cell part;chromosomal part;intracellular membrane-bounded organelle;intracellular organelle;intracellular organelle part;intracellular part;macromolecular complex;MCM complex;membrane;membrane-bounded organelle;nuclear chromosome part;nuclear part;nucleoplasm;nucleoplasm part;nucleus;organelle;organelle part;protein complex	DNA replication licensing factor MCM4
	+	1.79707	-3.65723	P33991	[R].LGEINVIGEPFLNVNCEHIK.[S]	P33991 [197-216]	MCM4	MCM4_HUMAN	biosynthetic process;cell cycle;cell cycle process;cellular biosynthetic process;cellular macromolecule biosynthetic process;cellular macromolecule metabolic process;cellular metabolic process;cellular nitrogen compound metabolic process;cellular process;DNA conformation change;DNA duplex unwinding;DNA geometric change;DNA metabolic process;DNA replication;DNA strand elongation;DNA strand elongat…	adenyl nucleotide binding;adenyl ribonucleotide binding;ATP binding;binding;catalytic activity;DNA binding;DNA helicase activity;helicase activity;hydrolase activity;hydrolase activity, acting on acid anhydrides;hydrolase activity, acting on acid anhydrides, in phosphorus-containing anhydrides;nucleic acid binding;nucleoside-triphosphatase activity;nucleotide binding;purine nucleotide binding;pur…	cell part;chromosomal part;intracellular membrane-bounded organelle;intracellular organelle;intracellular organelle part;intracellular part;macromolecular complex;MCM complex;membrane;membrane-bounded organelle;nuclear chromosome part;nuclear part;nucleoplasm;nucleoplasm part;nucleus;organelle;organelle part;protein complex	DNA replication licensing factor MCM4
79	+	6.81362	-4.51784	Q14566	[K].ESEDFIVEQYK.[H]	Q14566 [589-599]	MCM6	MCM6_HUMAN	biosynthetic process;cell cycle;cell cycle process;cellular biosynthetic process;cellular macromolecule biosynthetic process;cellular macromolecule metabolic process;cellular metabolic process;cellular nitrogen compound metabolic process;cellular process;DNA conformation change;DNA duplex unwinding;DNA geometric change;DNA metabolic process;DNA replication;DNA strand elongation;DNA strand elongat…	adenyl nucleotide binding;adenyl ribonucleotide binding;ATP binding;binding;catalytic activity;DNA binding;DNA helicase activity;helicase activity;hydrolase activity;hydrolase activity, acting on acid anhydrides;hydrolase activity, acting on acid anhydrides, in phosphorus-containing anhydrides;identical protein binding;nucleic acid binding;nucleoside-triphosphatase activity;nucleotide binding;pro…	cell part;chromosomal part;intracellular membrane-bounded organelle;intracellular organelle;intracellular organelle part;intracellular part;macromolecular complex;MCM complex;membrane-bounded organelle;nuclear chromosome part;nuclear part;nucleoplasm;nucleoplasm part;nucleus;organelle;organelle part;protein complex	DNA replication licensing factor MCM6
80	+	2.55444	2.52475	P50281	[R].VWESATPLR.[F]	P50281 [150-158]	MMP14	MMP14_HUMAN	anatomical structure development;anatomical structure formation involved in morphogenesis;anatomical structure morphogenesis;angiogenesis;astrocyte cell migration;biological regulation;branching morphogenesis of a tube;cell differentiation;cell migration;cell motility;cell proliferation;cellular component disassembly;cellular component disassembly at cellular level;cellular component movement;cel…	binding;calcium ion binding;catalytic activity;cation binding;endopeptidase activity;enzyme activator activity;enzyme regulator activity;hydrolase activity;ion binding;metal ion binding;metalloendopeptidase activity;metallopeptidase activity;nucleic acid binding transcription factor activity;peptidase activator activity;peptidase activity;peptidase activity, acting on L-amino acid peptides;peptid…	adherens junction;anchoring junction;cell junction;cell part;cell-substrate adherens junction;cell-substrate junction;cytoplasmic membrane-bounded vesicle;cytoplasmic part;cytoplasmic vesicle;extracellular matrix;extracellular region part;focal adhesion;Golgi apparatus part;Golgi lumen;integral to membrane;integral to plasma membrane;intracellular membrane-bounded organelle;intracellular organell…	Matrix metalloproteinase-14
81	+	4.34659	2.70236	Q13330-1	[K].DFTDIQQDFLPWK.[S]	Q13330-1 [306-318]	MTA1	MTA1_HUMAN	behavior;biological regulation;biosynthetic process;catabolic process;cellular biosynthetic process;cellular catabolic process;cellular component organization;cellular component organization at cellular level;cellular component organization or biogenesis;cellular component organization or biogenesis at cellular level;cellular macromolecule biosynthetic process;cellular macromolecule catabolic pro…	binding;cation binding;chromatin binding;core promoter binding;core promoter sequence-specific DNA binding;DNA binding;ion binding;metal ion binding;nucleic acid binding;nucleic acid binding transcription factor activity;protein binding;protein binding transcription factor activity;regulatory region DNA binding;regulatory region nucleic acid binding;repressing transcription factor binding;RNA pol…	cell part;chromatin remodeling complex;cytoplasm;cytoskeletal part;envelope;histone deacetylase complex;intracellular membrane-bounded organelle;intracellular organelle;intracellular organelle part;intracellular part;macromolecular complex;membrane-bounded organelle;microtubule;nuclear envelope;nuclear part;nucleoplasm;nucleoplasm part;nucleus;NuRD complex;organelle;organelle envelope;organelle p…	Metastasis-associated protein MTA1
82	+	6.51803	2.98249	O94776	[K].LNPADAPNPVVFVATK.[D]	O94776 [596-611]	MTA2	MTA2_HUMAN	ATP-dependent chromatin remodeling;biological regulation;cellular component organization;cellular component organization at cellular level;cellular component organization or biogenesis;cellular component organization or biogenesis at cellular level;cellular macromolecule metabolic process;cellular metabolic process;cellular nitrogen compound metabolic process;cellular process;chromatin assembly o…	binding;catalytic activity;cation binding;chromatin binding;deacetylase activity;DNA binding;histone deacetylase activity;hydrolase activity;hydrolase activity, acting on carbon-nitrogen (but not peptide) bonds;hydrolase activity, acting on carbon-nitrogen (but not peptide) bonds, in linear amides;ion binding;metal ion binding;nucleic acid binding;nucleic acid binding transcription factor activit…	cell part;chromatin;chromatin remodeling complex;chromosomal part;histone deacetylase complex;intracellular organelle part;intracellular part;macromolecular complex;membrane;nuclear chromatin;nuclear chromosome part;nuclear part;nucleoplasm;nucleoplasm part;NuRD complex;organelle part;protein complex;transcription factor complex;transcriptional repressor complex	Metastasis-associated protein MTA2
83	+	5.42599	2.92836	Q9BQG0	[K].EIPSATQSPISK.[K]	Q9BQG0 [1156-1167]	MYBBP1A	MBB1A_HUMAN	biological regulation;biosynthetic process;cell communication;cell differentiation;cellular biosynthetic process;cellular developmental process;cellular macromolecule biosynthetic process;cellular macromolecule metabolic process;cellular metabolic process;cellular nitrogen compound metabolic process;cellular process;cellular response to external stimulus;cellular response to extracellular stimulu…	binding;catalytic activity;core promoter binding;DNA binding;DNA polymerase activity;DNA-directed DNA polymerase activity;nucleic acid binding;nucleotidyltransferase activity;protein binding;protein binding transcription factor activity;regulatory region DNA binding;regulatory region nucleic acid binding;sequence-specific DNA binding;transcription cofactor activity;transcription corepressor activ…	cell part;cytoplasm;intracellular membrane-bounded organelle;intracellular non-membrane-bounded organelle;intracellular organelle;intracellular organelle part;intracellular part;macromolecular complex;membrane;membrane-bounded organelle;NLS-dependent protein nuclear import complex;non-membrane-bounded organelle;nuclear part;nucleocytoplasmic shuttling complex;nucleolus;nucleus;organelle;organelle…	Myb-binding protein 1A
	+	5.50324	2.59541	Q9BQG0	[K].SPAESCDLLGDIQTCIR.[K]	Q9BQG0 [609-625]	MYBBP1A	MBB1A_HUMAN	biological regulation;biosynthetic process;cell communication;cell differentiation;cellular biosynthetic process;cellular developmental process;cellular macromolecule biosynthetic process;cellular macromolecule metabolic process;cellular metabolic process;cellular nitrogen compound metabolic process;cellular process;cellular response to external stimulus;cellular response to extracellular stimulu…	binding;catalytic activity;core promoter binding;DNA binding;DNA polymerase activity;DNA-directed DNA polymerase activity;nucleic acid binding;nucleotidyltransferase activity;protein binding;protein binding transcription factor activity;regulatory region DNA binding;regulatory region nucleic acid binding;sequence-specific DNA binding;transcription cofactor activity;transcription corepressor activ…	cell part;cytoplasm;intracellular membrane-bounded organelle;intracellular non-membrane-bounded organelle;intracellular organelle;intracellular organelle part;intracellular part;macromolecular complex;membrane;membrane-bounded organelle;NLS-dependent protein nuclear import complex;non-membrane-bounded organelle;nuclear part;nucleocytoplasmic shuttling complex;nucleolus;nucleus;organelle;organelle…	Myb-binding protein 1A
	+	1.93335	2.41343	Q9BQG0	[K].ALVDILSEVSK.[A]	Q9BQG0 [180-190]	MYBBP1A	MBB1A_HUMAN	biological regulation;biosynthetic process;cell communication;cell differentiation;cellular biosynthetic process;cellular developmental process;cellular macromolecule biosynthetic process;cellular macromolecule metabolic process;cellular metabolic process;cellular nitrogen compound metabolic process;cellular process;cellular response to external stimulus;cellular response to extracellular stimulu…	binding;catalytic activity;core promoter binding;DNA binding;DNA polymerase activity;DNA-directed DNA polymerase activity;nucleic acid binding;nucleotidyltransferase activity;protein binding;protein binding transcription factor activity;regulatory region DNA binding;regulatory region nucleic acid binding;sequence-specific DNA binding;transcription cofactor activity;transcription corepressor activ…	cell part;cytoplasm;intracellular membrane-bounded organelle;intracellular non-membrane-bounded organelle;intracellular organelle;intracellular organelle part;intracellular part;macromolecular complex;membrane;membrane-bounded organelle;NLS-dependent protein nuclear import complex;non-membrane-bounded organelle;nuclear part;nucleocytoplasmic shuttling complex;nucleolus;nucleus;organelle;organelle…	Myb-binding protein 1A
	+	3.23297	2.24119	Q9BQG0	[R].VLDLVEVLVTK.[Q]	Q9BQG0 [828-838]	MYBBP1A	MBB1A_HUMAN	biological regulation;biosynthetic process;cell communication;cell differentiation;cellular biosynthetic process;cellular developmental process;cellular macromolecule biosynthetic process;cellular macromolecule metabolic process;cellular metabolic process;cellular nitrogen compound metabolic process;cellular process;cellular response to external stimulus;cellular response to extracellular stimulu…	binding;catalytic activity;core promoter binding;DNA binding;DNA polymerase activity;DNA-directed DNA polymerase activity;nucleic acid binding;nucleotidyltransferase activity;protein binding;protein binding transcription factor activity;regulatory region DNA binding;regulatory region nucleic acid binding;sequence-specific DNA binding;transcription cofactor activity;transcription corepressor activ…	cell part;cytoplasm;intracellular membrane-bounded organelle;intracellular non-membrane-bounded organelle;intracellular organelle;intracellular organelle part;intracellular part;macromolecular complex;membrane;membrane-bounded organelle;NLS-dependent protein nuclear import complex;non-membrane-bounded organelle;nuclear part;nucleocytoplasmic shuttling complex;nucleolus;nucleus;organelle;organelle…	Myb-binding protein 1A
	+	2.89719	1.62948	Q9BQG0	[K].LPAIALDLLR.[L]	Q9BQG0 [264-273]	MYBBP1A	MBB1A_HUMAN	biological regulation;biosynthetic process;cell communication;cell differentiation;cellular biosynthetic process;cellular developmental process;cellular macromolecule biosynthetic process;cellular macromolecule metabolic process;cellular metabolic process;cellular nitrogen compound metabolic process;cellular process;cellular response to external stimulus;cellular response to extracellular stimulu…	binding;catalytic activity;core promoter binding;DNA binding;DNA polymerase activity;DNA-directed DNA polymerase activity;nucleic acid binding;nucleotidyltransferase activity;protein binding;protein binding transcription factor activity;regulatory region DNA binding;regulatory region nucleic acid binding;sequence-specific DNA binding;transcription cofactor activity;transcription corepressor activ…	cell part;cytoplasm;intracellular membrane-bounded organelle;intracellular non-membrane-bounded organelle;intracellular organelle;intracellular organelle part;intracellular part;macromolecular complex;membrane;membrane-bounded organelle;NLS-dependent protein nuclear import complex;non-membrane-bounded organelle;nuclear part;nucleocytoplasmic shuttling complex;nucleolus;nucleus;organelle;organelle…	Myb-binding protein 1A
84	+	2.37767	-2.36441	P49321	[K].EAQLYAAQAHLK.[L]	P49321 [536-547]	NASP	NASP_HUMAN	anatomical structure development;ATP-dependent chromatin remodeling;biosynthetic process;blastocyst development;cell cycle;cell proliferation;cellular biosynthetic process;cellular component assembly;cellular component assembly at cellular level;cellular component organization;cellular component organization at cellular level;cellular component organization or biogenesis;cellular component organi…	binding;heat shock protein binding;Hsp90 protein binding;protein binding;protein complex binding	cell part;chromatin;chromosomal part;cytoplasm;intracellular membrane-bounded organelle;intracellular organelle;intracellular organelle part;intracellular part;macromolecular complex;membrane-bounded organelle;nuclear chromatin;nuclear chromosome part;nuclear part;nucleoplasm;nucleus;organelle;organelle part;protein complex	Nuclear autoantigenic sperm protein
85	+	2.00499	3.22029	P19338	[K].GLSEDTTEETLK.[E]	P19338 [578-589]	NCL	NUCL_HUMAN	anatomical structure formation involved in morphogenesis;angiogenesis;developmental process	binding;DNA binding;identical protein binding;nucleic acid binding;nucleotide binding;protein binding;protein C-terminus binding;RNA binding;sequence-specific DNA binding;telomeric DNA binding	cell cortex;cell part;cytoplasmic part;extracellular membrane-bounded organelle;extracellular organelle;extracellular region part;extracellular vesicular exosome;intracellular membrane-bounded organelle;intracellular non-membrane-bounded organelle;intracellular organelle;intracellular organelle part;intracellular part;macromolecular complex;membrane;membrane-bounded organelle;membrane-bounded ves…	Nucleolin
	+	7.22858	-3.0549	P19338	[K].GFGFVDFNSEEDAK.[A]	P19338 [611-624]	NCL	NUCL_HUMAN	anatomical structure formation involved in morphogenesis;angiogenesis;developmental process	binding;DNA binding;identical protein binding;nucleic acid binding;nucleotide binding;protein binding;protein C-terminus binding;RNA binding;sequence-specific DNA binding;telomeric DNA binding	cell cortex;cell part;cytoplasmic part;extracellular membrane-bounded organelle;extracellular organelle;extracellular region part;extracellular vesicular exosome;intracellular membrane-bounded organelle;intracellular non-membrane-bounded organelle;intracellular organelle;intracellular organelle part;intracellular part;macromolecular complex;membrane;membrane-bounded organelle;membrane-bounded ves…	Nucleolin
	+	2.05126	-3.72017	P19338	[K].GFGFVDFNSEEDAK.[A]	P19338 [611-624]	NCL	NUCL_HUMAN	anatomical structure formation involved in morphogenesis;angiogenesis;developmental process	binding;DNA binding;identical protein binding;nucleic acid binding;nucleotide binding;protein binding;protein C-terminus binding;RNA binding;sequence-specific DNA binding;telomeric DNA binding	cell cortex;cell part;cytoplasmic part;extracellular membrane-bounded organelle;extracellular organelle;extracellular region part;extracellular vesicular exosome;intracellular membrane-bounded organelle;intracellular non-membrane-bounded organelle;intracellular organelle;intracellular organelle part;intracellular part;macromolecular complex;membrane;membrane-bounded organelle;membrane-bounded ves…	Nucleolin
86	+	5.30181	-3.73563	P22392-2;P15531	[R].TFIAIKPDGVQR.[G]	P22392-2 [7-18];[122-133];P15531 [7-18]	NME1;NME2	NDKA_HUMAN;NDKB_HUMAN	anatomical structure development;biological adhesion;biological regulation;biosynthetic process;carbohydrate homeostasis;cell adhesion;cell surface receptor linked signaling pathway;cellular biosynthetic process;cellular chemical homeostasis;cellular component organization;cellular component organization or biogenesis;cellular glucose homeostasis;cellular homeostasis;cellular macromolecule biosyn…	adenyl nucleotide binding;adenyl ribonucleotide binding;ATP binding;binding;catalytic activity;cation binding;deoxyribonuclease activity;DNA binding;GTP binding;guanyl nucleotide binding;guanyl ribonucleotide binding;hydrolase activity;hydrolase activity, acting on ester bonds;identical protein binding;ion binding;kinase activity;magnesium ion binding;metal ion binding;nuclease activity;nucleic a…	cell part;cell periphery;cell projection;cell projection membrane;cell projection part;centrosome;cytoplasm;cytoplasmic part;cytoskeletal part;cytosol;extracellular membrane-bounded organelle;extracellular organelle;extracellular region part;extracellular vesicular exosome;intermediate filament;intracellular membrane-bounded organelle;intracellular non-membrane-bounded organelle;intracellular org…	Nucleoside diphosphate kinase A;Nucleoside diphosphate kinase B
87	+	4.07723	1.44869	P49790	[K].NEDVCSCSTDTSEVPR.[W]	P49790 [62-77]	NUP153	NU153_HUMAN	biological regulation;biosynthetic process;carbohydrate metabolic process;carbohydrate transport;cell cycle;cell cycle process;cell surface receptor linked signaling pathway;cellular biosynthetic process;cellular component assembly;cellular component assembly at cellular level;cellular component disassembly;cellular component disassembly at cellular level;cellular component organization;cellular …	binding;cation binding;DNA binding;identical protein binding;ion binding;metal ion binding;nucleic acid binding;nucleocytoplasmic transporter activity;protein anchor;protein binding;structural constituent of nuclear pore;structural molecule activity;transition metal ion binding;transporter activity;zinc ion binding	cell part;cytoplasm;inclusion body;intracellular non-membrane-bounded organelle;intracellular organelle;intracellular organelle part;intracellular part;macromolecular complex;membrane;membrane part;non-membrane-bounded organelle;nuclear inclusion body;nuclear membrane;nuclear part;nuclear periphery;nuclear pore;nucleolus;nucleoplasm;organelle;organelle membrane;organelle part;pore complex;protein…	Nuclear pore complex protein Nup153
88	+	2.44383	-3.17513	Q9UQ80	[M].SGEDEQQEQTIAEDLVVTK.[Y]	Q9UQ80 [2-20]	PA2G4	PA2G4_HUMAN	biological regulation;biosynthetic process;cell cycle arrest;cell cycle process;cell proliferation;cellular biosynthetic process;cellular macromolecule biosynthetic process;cellular macromolecule metabolic process;cellular metabolic process;cellular nitrogen compound metabolic process;cellular process;macromolecule biosynthetic process;macromolecule metabolic process;metabolic process;ncRNA metab…	binding;DNA binding;enzyme binding;nucleic acid binding;nucleic acid binding transcription factor activity;protein binding;sequence-specific DNA binding transcription factor activity;ubiquitin protein ligase binding	cell part;cytoplasm;extracellular membrane-bounded organelle;extracellular organelle;extracellular region part;extracellular vesicular exosome;intracellular membrane-bounded organelle;intracellular non-membrane-bounded organelle;intracellular organelle;intracellular organelle part;intracellular part;macromolecular complex;membrane;membrane-bounded organelle;membrane-bounded vesicle;non-membrane-b…	Proliferation-associated protein 2G4
89	+	2.90751	-1.6262	P09874	[R].QIQAAYSILSEVQQAVSQGSSDSQILDLSNR.[F]	P09874 [705-735]	PARP1	PARP1_HUMAN	anatomical structure homeostasis;base-excision repair;biological regulation;biosynthetic process;cell differentiation;cell surface receptor linked signaling pathway;cellular biosynthetic process;cellular component organization;cellular component organization at cellular level;cellular component organization or biogenesis;cellular component organization or biogenesis at cellular level;cellular dev…	binding;catalytic activity;cation binding;coenzyme binding;cofactor binding;DNA binding;enzyme binding;identical protein binding;ion binding;kinase binding;metal ion binding;NAD binding;NAD+ ADP-ribosyltransferase activity;nucleic acid binding;nucleotide binding;protein binding;protein kinase binding;protein N-terminus binding;transcription factor binding;transferase activity;transferase activity…	cell part;envelope;intracellular membrane-bounded organelle;intracellular non-membrane-bounded organelle;intracellular organelle;intracellular organelle part;intracellular part;macromolecular complex;membrane;membrane-bounded organelle;non-membrane-bounded organelle;nuclear envelope;nuclear part;nucleolus;nucleoplasm;nucleoplasm part;nucleus;organelle;organelle envelope;organelle part;protein com…	Poly [ADP-ribose] polymerase 1
	+	2.49168	-2.25561	P09874	[K].AMVEYEIDLQK.[M]	P09874 [685-695]	PARP1	PARP1_HUMAN	anatomical structure homeostasis;base-excision repair;biological regulation;biosynthetic process;cell differentiation;cell surface receptor linked signaling pathway;cellular biosynthetic process;cellular component organization;cellular component organization at cellular level;cellular component organization or biogenesis;cellular component organization or biogenesis at cellular level;cellular dev…	binding;catalytic activity;cation binding;coenzyme binding;cofactor binding;DNA binding;enzyme binding;identical protein binding;ion binding;kinase binding;metal ion binding;NAD binding;NAD+ ADP-ribosyltransferase activity;nucleic acid binding;nucleotide binding;protein binding;protein kinase binding;protein N-terminus binding;transcription factor binding;transferase activity;transferase activity…	cell part;envelope;intracellular membrane-bounded organelle;intracellular non-membrane-bounded organelle;intracellular organelle;intracellular organelle part;intracellular part;macromolecular complex;membrane;membrane-bounded organelle;non-membrane-bounded organelle;nuclear envelope;nuclear part;nucleolus;nucleoplasm;nucleoplasm part;nucleus;organelle;organelle envelope;organelle part;protein com…	Poly [ADP-ribose] polymerase 1
	+	3.38188	-2.30856	P09874	[K].VFSATLGLVDIVK.[G]	P09874 [552-564]	PARP1	PARP1_HUMAN	anatomical structure homeostasis;base-excision repair;biological regulation;biosynthetic process;cell differentiation;cell surface receptor linked signaling pathway;cellular biosynthetic process;cellular component organization;cellular component organization at cellular level;cellular component organization or biogenesis;cellular component organization or biogenesis at cellular level;cellular dev…	binding;catalytic activity;cation binding;coenzyme binding;cofactor binding;DNA binding;enzyme binding;identical protein binding;ion binding;kinase binding;metal ion binding;NAD binding;NAD+ ADP-ribosyltransferase activity;nucleic acid binding;nucleotide binding;protein binding;protein kinase binding;protein N-terminus binding;transcription factor binding;transferase activity;transferase activity…	cell part;envelope;intracellular membrane-bounded organelle;intracellular non-membrane-bounded organelle;intracellular organelle;intracellular organelle part;intracellular part;macromolecular complex;membrane;membrane-bounded organelle;non-membrane-bounded organelle;nuclear envelope;nuclear part;nucleolus;nucleoplasm;nucleoplasm part;nucleus;organelle;organelle envelope;organelle part;protein com…	Poly [ADP-ribose] polymerase 1
	+	2.58484	-3.07237	P09874	[K].FYPLEIDYGQDEEAVK.[K]	P09874 [638-653]	PARP1	PARP1_HUMAN	anatomical structure homeostasis;base-excision repair;biological regulation;biosynthetic process;cell differentiation;cell surface receptor linked signaling pathway;cellular biosynthetic process;cellular component organization;cellular component organization at cellular level;cellular component organization or biogenesis;cellular component organization or biogenesis at cellular level;cellular dev…	binding;catalytic activity;cation binding;coenzyme binding;cofactor binding;DNA binding;enzyme binding;identical protein binding;ion binding;kinase binding;metal ion binding;NAD binding;NAD+ ADP-ribosyltransferase activity;nucleic acid binding;nucleotide binding;protein binding;protein kinase binding;protein N-terminus binding;transcription factor binding;transferase activity;transferase activity…	cell part;envelope;intracellular membrane-bounded organelle;intracellular non-membrane-bounded organelle;intracellular organelle;intracellular organelle part;intracellular part;macromolecular complex;membrane;membrane-bounded organelle;non-membrane-bounded organelle;nuclear envelope;nuclear part;nucleolus;nucleoplasm;nucleoplasm part;nucleus;organelle;organelle envelope;organelle part;protein com…	Poly [ADP-ribose] polymerase 1
	+	2.45421	-3.09455	P09874	[K].LQLLEDDK.[E]	P09874 [572-579]	PARP1	PARP1_HUMAN	anatomical structure homeostasis;base-excision repair;biological regulation;biosynthetic process;cell differentiation;cell surface receptor linked signaling pathway;cellular biosynthetic process;cellular component organization;cellular component organization at cellular level;cellular component organization or biogenesis;cellular component organization or biogenesis at cellular level;cellular dev…	binding;catalytic activity;cation binding;coenzyme binding;cofactor binding;DNA binding;enzyme binding;identical protein binding;ion binding;kinase binding;metal ion binding;NAD binding;NAD+ ADP-ribosyltransferase activity;nucleic acid binding;nucleotide binding;protein binding;protein kinase binding;protein N-terminus binding;transcription factor binding;transferase activity;transferase activity…	cell part;envelope;intracellular membrane-bounded organelle;intracellular non-membrane-bounded organelle;intracellular organelle;intracellular organelle part;intracellular part;macromolecular complex;membrane;membrane-bounded organelle;non-membrane-bounded organelle;nuclear envelope;nuclear part;nucleolus;nucleoplasm;nucleoplasm part;nucleus;organelle;organelle envelope;organelle part;protein com…	Poly [ADP-ribose] polymerase 1
90	+	3.4733	2.13381	Q9Y5B6	[R].LQLLTWTPLEAK.[C]	Q9Y5B6 [632-643]	PAXBP1	PAXB1_HUMAN	anatomical structure development;biological regulation;biosynthetic process;cellular biosynthetic process;cellular macromolecule biosynthetic process;cellular macromolecule metabolic process;cellular metabolic process;cellular nitrogen compound metabolic process;cellular process;developmental process;macromolecule biosynthetic process;macromolecule metabolic process;metabolic process;muscle organ…	binding;core promoter proximal region DNA binding;core promoter proximal region sequence-specific DNA binding;DNA binding;nucleic acid binding;nucleic acid binding transcription factor activity;regulatory region DNA binding;regulatory region nucleic acid binding;RNA polymerase II core promoter proximal region sequence-specific DNA binding;RNA polymerase II regulatory region DNA binding;RNA polyme…	cell part;cytoplasmic part;cytosol;intracellular membrane-bounded organelle;intracellular organelle;intracellular part;membrane-bounded organelle;nucleus;organelle	PAX3- and PAX7-binding protein 1
91	+	8.99623	6.47059	Q15366-3;Q15366-1	[R].AITIAGIPQSIIECVK.[Q]	Q15366-3 [145-160];Q15366-1 [145-160]	PCBP2	PCBP2_HUMAN	biological regulation;catabolic process;cellular catabolic process;cellular macromolecule catabolic process;cellular macromolecule metabolic process;cellular metabolic process;cellular nitrogen compound metabolic process;cellular process;defense response;defense response to virus;gene expression;immune effector process;immune response;immune system process;innate immune response;macromolecule cat…	binding;DNA binding;enzyme binding;nucleic acid binding;protein binding;RNA binding;ubiquitin protein ligase binding	adherens junction;anchoring junction;cell junction;cell part;cell-substrate adherens junction;cell-substrate junction;cytoplasm;cytoplasmic part;cytosol;extracellular membrane-bounded organelle;extracellular organelle;extracellular region part;extracellular vesicular exosome;focal adhesion;intracellular membrane-bounded organelle;intracellular organelle;intracellular organelle part;intracellular …	Poly(rC)-binding protein 2
92	+	2.4838	-1.91183	P12004	[R].AEDNADTLALVFEAPNQEK.[V]	P12004 [92-110]	PCNA	PCNA_HUMAN	anatomical structure development;anatomical structure homeostasis;base-excision repair;biological regulation;biosynthetic process;cell cycle;cell cycle process;cell differentiation;cell proliferation;cellular biosynthetic process;cellular component organization;cellular component organization at cellular level;cellular component organization or biogenesis;cellular component organization or biogen…	binding;catalytic activity;chromatin binding;damaged DNA binding;dinucleotide insertion or deletion binding;DNA binding;DNA insertion or deletion binding;DNA N-glycosylase activity;DNA polymerase binding;DNA polymerase processivity factor activity;double-stranded DNA binding;enzyme binding;enzyme regulator activity;histone acetyltransferase binding;hydrolase activity;hydrolase activity, acting on…	cell part;centrosome;chromosomal part;cytoplasm;cytoplasmic part;cytoskeletal part;DNA replication factor C complex;extracellular membrane-bounded organelle;extracellular organelle;extracellular region part;extracellular vesicular exosome;intracellular membrane-bounded organelle;intracellular non-membrane-bounded organelle;intracellular organelle;intracellular organelle part;intracellular part;ma…	Proliferating cell nuclear antigen
	+	2.54536	-3.39205	P12004	[K].FSASGELGNGNIK.[L]	P12004 [169-181]	PCNA	PCNA_HUMAN	anatomical structure development;anatomical structure homeostasis;base-excision repair;biological regulation;biosynthetic process;cell cycle;cell cycle process;cell differentiation;cell proliferation;cellular biosynthetic process;cellular component organization;cellular component organization at cellular level;cellular component organization or biogenesis;cellular component organization or biogen…	binding;catalytic activity;chromatin binding;damaged DNA binding;dinucleotide insertion or deletion binding;DNA binding;DNA insertion or deletion binding;DNA N-glycosylase activity;DNA polymerase binding;DNA polymerase processivity factor activity;double-stranded DNA binding;enzyme binding;enzyme regulator activity;histone acetyltransferase binding;hydrolase activity;hydrolase activity, acting on…	cell part;centrosome;chromosomal part;cytoplasm;cytoplasmic part;cytoskeletal part;DNA replication factor C complex;extracellular membrane-bounded organelle;extracellular organelle;extracellular region part;extracellular vesicular exosome;intracellular membrane-bounded organelle;intracellular non-membrane-bounded organelle;intracellular organelle;intracellular organelle part;intracellular part;ma…	Proliferating cell nuclear antigen
	+	2.73516	-4.71782	P12004	[R].NLAMGVNLTSMSK.[I]	P12004 [65-77]	PCNA	PCNA_HUMAN	anatomical structure development;anatomical structure homeostasis;base-excision repair;biological regulation;biosynthetic process;cell cycle;cell cycle process;cell differentiation;cell proliferation;cellular biosynthetic process;cellular component organization;cellular component organization at cellular level;cellular component organization or biogenesis;cellular component organization or biogen…	binding;catalytic activity;chromatin binding;damaged DNA binding;dinucleotide insertion or deletion binding;DNA binding;DNA insertion or deletion binding;DNA N-glycosylase activity;DNA polymerase binding;DNA polymerase processivity factor activity;double-stranded DNA binding;enzyme binding;enzyme regulator activity;histone acetyltransferase binding;hydrolase activity;hydrolase activity, acting on…	cell part;centrosome;chromosomal part;cytoplasm;cytoplasmic part;cytoskeletal part;DNA replication factor C complex;extracellular membrane-bounded organelle;extracellular organelle;extracellular region part;extracellular vesicular exosome;intracellular membrane-bounded organelle;intracellular non-membrane-bounded organelle;intracellular organelle;intracellular organelle part;intracellular part;ma…	Proliferating cell nuclear antigen
93	+	3.19558	-2.8578	Q86TG7	[R].EQVEPTPEDEDDDIELR.[G]	Q86TG7 [46-62]	PEG10	PEG10_HUMAN	apoptosis;biological regulation;cell death;cell differentiation;cellular developmental process;cellular process;death;developmental process;negative regulation of biological process;negative regulation of cell communication;negative regulation of cellular process;negative regulation of response to stimulus;negative regulation of signal transduction;negative regulation of signaling;negative regula…	binding;cation binding;DNA binding;ion binding;metal ion binding;nucleic acid binding;transition metal ion binding;zinc ion binding	cell part;cytoplasm;intracellular membrane-bounded organelle;intracellular organelle;intracellular part;membrane-bounded organelle;nucleus;organelle	Retrotransposon-derived protein PEG10
94	+	1.70057	-3.42253	P35232	[R].NITYLPAGQSVLLQLPQ.[-]	P35232 [256-272]	PHB	PHB_HUMAN	biological regulation;biosynthetic process;cell differentiation;cellular biosynthetic process;cellular component organization;cellular component organization at cellular level;cellular component organization or biogenesis;cellular component organization or biogenesis at cellular level;cellular developmental process;cellular macromolecule biosynthetic process;cellular macromolecule metabolic proce…	binding;complement binding;complement component C3a binding;complement component C3b binding;DNA binding;enzyme binding;G-protein-coupled receptor binding;histone deacetylase binding;nucleic acid binding;nucleic acid binding transcription factor activity;opsonin binding;protein binding;proteinase activated receptor binding;receptor binding;regulatory region DNA binding;regulatory region nucleic a…	cell part;cell surface;cytoplasm;cytoplasmic part;early endosome;endosome;extracellular membrane-bounded organelle;extracellular organelle;extracellular region part;extracellular vesicular exosome;integral to membrane;integral to plasma membrane;intracellular membrane-bounded organelle;intracellular organelle;intracellular organelle part;intracellular part;intrinsic to membrane;intrinsic to plasm…	Prohibitin
95	+	2.47851	2.75384	P29590	[K].AQVQALGLAEAQPMAVVQSVPGAHPVPVYAFSIK.[G]	P29590 [427-460]	PML	PML_HUMAN	activation of caspase activity;aging;anatomical structure morphogenesis;apoptosis;apoptosis in response to endoplasmic reticulum stress;biological regulation;biosynthetic process;branching involved in mammary gland duct morphogenesis;branching morphogenesis of a tube;calcium ion homeostasis;catabolic process;cation homeostasis;cell aging;cell cycle arrest;cell cycle process;cell death;cell differ…	binding;cation binding;cobalt ion binding;DNA binding;enzyme binding;identical protein binding;ion binding;metal ion binding;nucleic acid binding;protein binding;protein binding transcription factor activity;protein dimerization activity;protein heterodimerization activity;protein homodimerization activity;small conjugating protein binding;SUMO binding;transcription coactivator activity;transcrip…	cell part;cytoplasm;cytoplasmic part;cytosol;early endosome membrane;endoplasmic reticulum part;endosomal part;endosome membrane;extrinsic to endoplasmic reticulum membrane;extrinsic to membrane;extrinsic to organelle membrane;intracellular membrane-bounded organelle;intracellular non-membrane-bounded organelle;intracellular organelle;intracellular organelle part;intracellular part;membrane;membr…	Protein PML
	+	2.09319	-3.25631	P29590	[R].DPIDVDLPEEAER.[V]	P29590 [412-424]	PML	PML_HUMAN	activation of caspase activity;aging;anatomical structure morphogenesis;apoptosis;apoptosis in response to endoplasmic reticulum stress;biological regulation;biosynthetic process;branching involved in mammary gland duct morphogenesis;branching morphogenesis of a tube;calcium ion homeostasis;catabolic process;cation homeostasis;cell aging;cell cycle arrest;cell cycle process;cell death;cell differ…	binding;cation binding;cobalt ion binding;DNA binding;enzyme binding;identical protein binding;ion binding;metal ion binding;nucleic acid binding;protein binding;protein binding transcription factor activity;protein dimerization activity;protein heterodimerization activity;protein homodimerization activity;small conjugating protein binding;SUMO binding;transcription coactivator activity;transcrip…	cell part;cytoplasm;cytoplasmic part;cytosol;early endosome membrane;endoplasmic reticulum part;endosomal part;endosome membrane;extrinsic to endoplasmic reticulum membrane;extrinsic to membrane;extrinsic to organelle membrane;intracellular membrane-bounded organelle;intracellular non-membrane-bounded organelle;intracellular organelle;intracellular organelle part;intracellular part;membrane;membr…	Protein PML
	+	1.6101	-3.3161	P29590	[R].APASEEEFQFLR.[C]	P29590 [45-56]	PML	PML_HUMAN	activation of caspase activity;aging;anatomical structure morphogenesis;apoptosis;apoptosis in response to endoplasmic reticulum stress;biological regulation;biosynthetic process;branching involved in mammary gland duct morphogenesis;branching morphogenesis of a tube;calcium ion homeostasis;catabolic process;cation homeostasis;cell aging;cell cycle arrest;cell cycle process;cell death;cell differ…	binding;cation binding;cobalt ion binding;DNA binding;enzyme binding;identical protein binding;ion binding;metal ion binding;nucleic acid binding;protein binding;protein binding transcription factor activity;protein dimerization activity;protein heterodimerization activity;protein homodimerization activity;small conjugating protein binding;SUMO binding;transcription coactivator activity;transcrip…	cell part;cytoplasm;cytoplasmic part;cytosol;early endosome membrane;endoplasmic reticulum part;endosomal part;endosome membrane;extrinsic to endoplasmic reticulum membrane;extrinsic to membrane;extrinsic to organelle membrane;intracellular membrane-bounded organelle;intracellular non-membrane-bounded organelle;intracellular organelle;intracellular organelle part;intracellular part;membrane;membr…	Protein PML
96	+	2.03734	3.97679	Q9H307	[K].ENVSALDMEK.[E]	Q9H307 [447-456]	PNN	PININ_HUMAN	biological adhesion;biological regulation;biosynthetic process;cell adhesion;cellular biosynthetic process;cellular macromolecule biosynthetic process;cellular macromolecule metabolic process;cellular metabolic process;cellular nitrogen compound metabolic process;cellular process;macromolecule biosynthetic process;macromolecule metabolic process;metabolic process;mRNA metabolic process;mRNA proce…	binding;DNA binding;nucleic acid binding;structural molecule activity	anchoring junction;catalytic step 2 spliceosome;cell junction;cell part;cell-cell junction;cytoplasm;cytoskeletal part;desmosome;intermediate filament;intracellular organelle part;intracellular part;macromolecular complex;membrane;nuclear body;nuclear part;nuclear speck;nucleoplasm;nucleoplasm part;organelle part;plasma membrane;protein complex;ribonucleoprotein complex;spliceosomal complex	Pinin
	+	1.88992	3.37644	Q9H307	[K].ELEPEMEFEIEPDK.[E]	Q9H307 [424-437]	PNN	PININ_HUMAN	biological adhesion;biological regulation;biosynthetic process;cell adhesion;cellular biosynthetic process;cellular macromolecule biosynthetic process;cellular macromolecule metabolic process;cellular metabolic process;cellular nitrogen compound metabolic process;cellular process;macromolecule biosynthetic process;macromolecule metabolic process;metabolic process;mRNA metabolic process;mRNA proce…	binding;DNA binding;nucleic acid binding;structural molecule activity	anchoring junction;catalytic step 2 spliceosome;cell junction;cell part;cell-cell junction;cytoplasm;cytoskeletal part;desmosome;intermediate filament;intracellular organelle part;intracellular part;macromolecular complex;membrane;nuclear body;nuclear part;nuclear speck;nucleoplasm;nucleoplasm part;organelle part;plasma membrane;protein complex;ribonucleoprotein complex;spliceosomal complex	Pinin
97	+	3.81798	1.88525	Q7Z3K3-1	[K].VPEPNENVGDAVQTK.[L]	Q7Z3K3-1 [450-464]	POGZ	POGZ_HUMAN	cell cycle process;cell division;cellular component assembly;cellular component assembly at cellular level;cellular component organization;cellular component organization at cellular level;cellular component organization or biogenesis;cellular component organization or biogenesis at cellular level;cellular macromolecular complex assembly;cellular macromolecular complex subunit organization;cellul…	binding;cation binding;DNA binding;ion binding;metal ion binding;nucleic acid binding	cell part;chromatin;chromosomal part;cytoplasm;intracellular membrane-bounded organelle;intracellular organelle;intracellular organelle part;intracellular part;membrane-bounded organelle;nuclear chromatin;nuclear chromosome part;nuclear part;nucleoplasm;nucleus;organelle;organelle part	Pogo transposable element with ZNF domain
98	+	2.65381	1.86814	P24928	[K].YTPTSPSYSPSSPEYTPTSPK.[Y]	P24928 [1839-1859]	POLR2A	RPB1_HUMAN	biological regulation;biosynthetic process;cellular biosynthetic process;cellular macromolecule biosynthetic process;cellular macromolecule metabolic process;cellular metabolic process;cellular nitrogen compound metabolic process;cellular process;cellular response to stimulus;cellular response to stress;developmental process;DNA metabolic process;DNA repair;gene expression;macromolecule biosynthe…	binding;catalytic activity;cation binding;DNA binding;DNA-directed RNA polymerase activity;enzyme binding;ion binding;metal ion binding;nucleic acid binding;nucleotidyltransferase activity;protein binding;RNA polymerase activity;RNA-directed RNA polymerase activity;transferase activity;transferase activity, transferring phosphorus-containing groups;ubiquitin protein ligase binding	cell part;DNA-directed RNA polymerase complex;DNA-directed RNA polymerase II, core complex;intracellular membrane-bounded organelle;intracellular organelle;intracellular organelle part;intracellular part;macromolecular complex;membrane-bounded organelle;nuclear DNA-directed RNA polymerase complex;nuclear part;nucleoplasm;nucleoplasm part;nucleus;organelle;organelle part;protein complex;RNA polyme…	DNA-directed RNA polymerase II subunit RPB1
99	+	2.34866	3.18648	P30876	[R].NLTYSAPLYVDITK.[T]	P30876 [117-130]	POLR2B	RPB2_HUMAN	biological regulation;biosynthetic process;cellular biosynthetic process;cellular macromolecule biosynthetic process;cellular macromolecule metabolic process;cellular metabolic process;cellular nitrogen compound metabolic process;cellular process;cellular response to stimulus;cellular response to stress;developmental process;DNA metabolic process;DNA repair;gene expression;macromolecule biosynthe…	binding;catalytic activity;cation binding;chromatin binding;DNA binding;DNA-directed RNA polymerase activity;ion binding;metal ion binding;nucleic acid binding;nucleoside binding;nucleotidyltransferase activity;ribonucleoside binding;RNA polymerase activity;transferase activity;transferase activity, transferring phosphorus-containing groups	cell part;DNA-directed RNA polymerase complex;DNA-directed RNA polymerase II, core complex;intracellular membrane-bounded organelle;intracellular organelle;intracellular organelle part;intracellular part;macromolecular complex;membrane;membrane-bounded organelle;nuclear DNA-directed RNA polymerase complex;nuclear part;nucleoplasm;nucleoplasm part;nucleus;organelle;organelle part;protein complex;R…	DNA-directed RNA polymerase II subunit RPB2
100	+	2.54904	-1.86527	P19387	[R].LGLIPLISDDIVDK.[L]	P19387 [68-81]	POLR2C	RPB3_HUMAN	biological regulation;biosynthetic process;cellular biosynthetic process;cellular macromolecule biosynthetic process;cellular macromolecule metabolic process;cellular metabolic process;cellular nitrogen compound metabolic process;cellular process;cellular response to stimulus;cellular response to stress;developmental process;DNA metabolic process;DNA repair;gene expression;macromolecule biosynthe…	binding;catalytic activity;DNA binding;DNA-directed RNA polymerase activity;nucleic acid binding;nucleotidyltransferase activity;RNA polymerase activity;transferase activity;transferase activity, transferring phosphorus-containing groups	cell part;cytoplasm;cytoskeleton;DNA-directed RNA polymerase complex;DNA-directed RNA polymerase II, core complex;intracellular membrane-bounded organelle;intracellular non-membrane-bounded organelle;intracellular organelle;intracellular organelle part;intracellular part;macromolecular complex;membrane-bounded organelle;microtubule cytoskeleton;non-membrane-bounded organelle;nuclear DNA-directed …	DNA-directed RNA polymerase II subunit RPB3
101	+	3.82511	2.17301	P62487	[K].LFTEVEGTCTGK.[Y]	P62487 [30-41]	POLR2G	RPB7_HUMAN	apoptosis;biological regulation;biosynthetic process;catabolic process;cell death;cellular biosynthetic process;cellular catabolic process;cellular macromolecule biosynthetic process;cellular macromolecule catabolic process;cellular macromolecule metabolic process;cellular metabolic process;cellular nitrogen compound metabolic process;cellular process;cellular response to stimulus;cellular respon…	binding;catalytic activity;DNA binding;DNA-directed RNA polymerase activity;nucleic acid binding;nucleotidyltransferase activity;protein binding;RNA binding;RNA polymerase activity;single-stranded DNA binding;single-stranded RNA binding;structure-specific DNA binding;transferase activity;transferase activity, transferring phosphorus-containing groups;translation initiation factor binding	cell part;cytoplasmic mRNA processing body;cytoplasmic part;DNA-directed RNA polymerase complex;DNA-directed RNA polymerase II, core complex;intracellular membrane-bounded organelle;intracellular non-membrane-bounded organelle;intracellular organelle;intracellular organelle part;intracellular part;macromolecular complex;membrane-bounded organelle;non-membrane-bounded organelle;nuclear DNA-directe…	DNA-directed RNA polymerase II subunit RPB7
102	+	2.03754	2.19686	P52435	[K].VPNACLFTINK.[E]	P52435 [27-37]	POLR2J	RPB11_HUMAN	biological regulation;biosynthetic process;cellular biosynthetic process;cellular macromolecule biosynthetic process;cellular macromolecule metabolic process;cellular metabolic process;cellular nitrogen compound metabolic process;cellular process;cellular response to stimulus;cellular response to stress;developmental process;DNA metabolic process;DNA repair;gene expression;macromolecule biosynthe…	binding;catalytic activity;DNA binding;DNA-directed RNA polymerase activity;LRR domain binding;nucleic acid binding;nucleotidyltransferase activity;protein binding;protein domain specific binding;RNA polymerase activity;transferase activity;transferase activity, transferring phosphorus-containing groups	cell part;DNA-directed RNA polymerase complex;DNA-directed RNA polymerase II, core complex;intracellular membrane-bounded organelle;intracellular organelle;intracellular organelle part;intracellular part;macromolecular complex;membrane-bounded organelle;nuclear DNA-directed RNA polymerase complex;nuclear part;nucleoplasm;nucleoplasm part;nucleus;organelle;organelle part;protein complex;RNA polyme…	DNA-directed RNA polymerase II subunit RPB11-a
103	+	6.29274	-4.81299	P30044	[R].FSMVVQDGIVK.[A]	P30044 [181-191]	PRDX5	PRDX5_HUMAN	biological regulation;biosynthetic process;catabolic process;cellular biosynthetic process;cellular catabolic process;cellular macromolecule metabolic process;cellular metabolic process;cellular nitrogen compound metabolic process;cellular process;cellular response to chemical stimulus;cellular response to hydrogen peroxide;cellular response to oxidative stress;cellular response to reactive oxyge…	antioxidant activity;binding;caspase inhibitor activity;caspase regulator activity;catalytic activity;cysteine-type endopeptidase inhibitor activity;DNA binding;endopeptidase inhibitor activity;endopeptidase regulator activity;enzyme inhibitor activity;enzyme regulator activity;nucleic acid binding;oxidoreductase activity;oxidoreductase activity, acting on paired donors, with incorporation or red…	cell part;cytoplasm;cytoplasmic part;cytoplasmic vesicle;cytosol;extracellular membrane-bounded organelle;extracellular organelle;extracellular region part;extracellular space;extracellular vesicular exosome;intracellular membrane-bounded organelle;intracellular organelle;intracellular organelle lumen;intracellular organelle part;intracellular part;membrane-bounded organelle;membrane-bounded vesi…	Peroxiredoxin-5, mitochondrial
104	+	2.36181	2.7172	P78527	[R].SPNLWLK.[D]	P78527 [1203-1209]	PRKDC	PRKDC_HUMAN	anatomical structure development;anatomical structure formation involved in morphogenesis;anatomical structure homeostasis;anterior/posterior pattern specification;B cell lineage commitment;biological regulation;brain development;cell activation;cell death;cell differentiation;cell fate commitment;cellular component organization;cellular component organization at cellular level;cellular component…	adenyl nucleotide binding;adenyl ribonucleotide binding;ATP binding;binding;catalytic activity;DNA binding;DNA-dependent protein kinase activity;kinase activity;nucleic acid binding;nucleotide binding;phosphotransferase activity, alcohol group as acceptor;protein binding;protein kinase activity;protein serine/threonine kinase activity;purine nucleotide binding;purine ribonucleoside triphosphate b…	cell part;cytoplasmic part;cytosol;DNA-dependent protein kinase-DNA ligase 4 complex;intracellular non-membrane-bounded organelle;intracellular organelle;intracellular organelle part;intracellular part;macromolecular complex;membrane;nonhomologous end joining complex;non-membrane-bounded organelle;nuclear part;nucleolus;nucleoplasm;nucleoplasm part;organelle;organelle part;protein complex;transcr…	DNA-dependent protein kinase catalytic subunit
	+	2.49266	2.2703	P78527	[R].IMEFTTTLLNTSPEGWK.[L]	P78527 [1341-1357]	PRKDC	PRKDC_HUMAN	anatomical structure development;anatomical structure formation involved in morphogenesis;anatomical structure homeostasis;anterior/posterior pattern specification;B cell lineage commitment;biological regulation;brain development;cell activation;cell death;cell differentiation;cell fate commitment;cellular component organization;cellular component organization at cellular level;cellular component…	adenyl nucleotide binding;adenyl ribonucleotide binding;ATP binding;binding;catalytic activity;DNA binding;DNA-dependent protein kinase activity;kinase activity;nucleic acid binding;nucleotide binding;phosphotransferase activity, alcohol group as acceptor;protein binding;protein kinase activity;protein serine/threonine kinase activity;purine nucleotide binding;purine ribonucleoside triphosphate b…	cell part;cytoplasmic part;cytosol;DNA-dependent protein kinase-DNA ligase 4 complex;intracellular non-membrane-bounded organelle;intracellular organelle;intracellular organelle part;intracellular part;macromolecular complex;membrane;nonhomologous end joining complex;non-membrane-bounded organelle;nuclear part;nucleolus;nucleoplasm;nucleoplasm part;organelle;organelle part;protein complex;transcr…	DNA-dependent protein kinase catalytic subunit
	+	3.04006	-2.40227	P78527	[K].MDPMNIWDDIITNR.[C]	P78527 [3173-3186]	PRKDC	PRKDC_HUMAN	anatomical structure development;anatomical structure formation involved in morphogenesis;anatomical structure homeostasis;anterior/posterior pattern specification;B cell lineage commitment;biological regulation;brain development;cell activation;cell death;cell differentiation;cell fate commitment;cellular component organization;cellular component organization at cellular level;cellular component…	adenyl nucleotide binding;adenyl ribonucleotide binding;ATP binding;binding;catalytic activity;DNA binding;DNA-dependent protein kinase activity;kinase activity;nucleic acid binding;nucleotide binding;phosphotransferase activity, alcohol group as acceptor;protein binding;protein kinase activity;protein serine/threonine kinase activity;purine nucleotide binding;purine ribonucleoside triphosphate b…	cell part;cytoplasmic part;cytosol;DNA-dependent protein kinase-DNA ligase 4 complex;intracellular non-membrane-bounded organelle;intracellular organelle;intracellular organelle part;intracellular part;macromolecular complex;membrane;nonhomologous end joining complex;non-membrane-bounded organelle;nuclear part;nucleolus;nucleoplasm;nucleoplasm part;organelle;organelle part;protein complex;transcr…	DNA-dependent protein kinase catalytic subunit
105	+	2.9296	-2.57866	O75475	[K].NMFLVGEGDSVITQVLNK.[S]	O75475 [425-442]	PSIP1	PSIP1_HUMAN	biological regulation;biosynthetic process;cellular biosynthetic process;cellular component assembly;cellular component assembly at cellular level;cellular component organization;cellular component organization at cellular level;cellular component organization or biogenesis;cellular component organization or biogenesis at cellular level;cellular macromolecular complex assembly;cellular macromolec…	activating transcription factor binding;binding;chromatin binding;DNA binding;nucleic acid binding;protein binding;protein binding transcription factor activity;RNA polymerase II transcription coactivator activity;RNA polymerase II transcription cofactor activity;RNA polymerase II transcription factor binding transcription factor activity;RNA polymerase II transcription factor binding transcripti…	cell part;chromatin;chromosomal part;cytoplasmic part;cytosol;heterochromatin;intracellular membrane-bounded organelle;intracellular organelle;intracellular organelle part;intracellular part;membrane-bounded organelle;nuclear chromatin;nuclear chromosome part;nuclear heterochromatin;nuclear part;nuclear periphery;nucleoplasm;nucleus;organelle;organelle part;transcriptionally active chromatin	PC4 and SFRS1-interacting protein
106	+	1.92462	-2.75765	Q8WXF1	[K].NLSPVVSNELLEQAFSQFGPVEK.[A]	Q8WXF1 [162-184]	PSPC1	PSPC1_HUMAN	biological regulation;biosynthetic process;cellular biosynthetic process;cellular macromolecule biosynthetic process;cellular macromolecule metabolic process;cellular metabolic process;cellular nitrogen compound metabolic process;cellular process;macromolecule biosynthetic process;macromolecule metabolic process;metabolic process;negative regulation of biological process;negative regulation of bi…	binding;core promoter binding;DNA binding;nucleic acid binding;nucleotide binding;regulatory region DNA binding;regulatory region nucleic acid binding;transcription regulatory region DNA binding	cell part;cytoplasm;intracellular non-membrane-bounded organelle;intracellular organelle;intracellular organelle part;intracellular part;non-membrane-bounded organelle;nuclear body;nuclear matrix;nuclear part;nuclear speck;nucleolus;nucleoplasm;nucleoplasm part;organelle;organelle part;paraspeckles	Paraspeckle component 1
107	+	2.9952	-4.03985	Q00577	[R].DSGSEQGGAALGSGGSLGHPGSGSGSGGGGGGGGGGGGSGGGGGGAPGGLQHETQELASK.[R]	Q00577 [5-64]	PURA	PURA_HUMAN	anatomical structure development;biological regulation;biosynthetic process;cell differentiation;cellular biosynthetic process;cellular developmental process;cellular macromolecule biosynthetic process;cellular macromolecule metabolic process;cellular metabolic process;cellular nitrogen compound metabolic process;cellular process;developmental process;DNA conformation change;DNA duplex unwinding;…	binding;DNA binding;double-stranded DNA binding;double-stranded telomeric DNA binding;nucleic acid binding;nucleic acid binding transcription factor activity;protein binding;purine-rich negative regulatory element binding;regulatory region DNA binding;regulatory region nucleic acid binding;sequence-specific distal enhancer binding RNA polymerase II transcription factor activity;sequence-specific …	cell body;cell part;cell projection;chromosomal part;chromosome, telomeric region;cytoplasm;dendrite;DNA replication factor A complex;intracellular membrane-bounded organelle;intracellular organelle;intracellular organelle part;intracellular part;macromolecular complex;membrane-bounded organelle;neuron projection;neuronal cell body;nuclear chromosome part;nuclear chromosome, telomeric region;nucl…	Transcriptional activator protein Pur-alpha
108	+	2.53909	3.64704	O60216	[R].DVIDEPIIEEPSR.[L]	O60216 [438-450]	RAD21	RAD21_HUMAN	apoptosis;biological regulation;cell cycle;cell cycle phase;cell cycle process;cell death;cell division;cellular component organization;cellular component organization at cellular level;cellular component organization or biogenesis;cellular component organization or biogenesis at cellular level;cellular localization;cellular macromolecule localization;cellular macromolecule metabolic process;cell…		cell part;chromatin;chromosomal part;chromosome;chromosome, centromeric region;cohesin complex;cytoplasmic part;cytosol;intracellular non-membrane-bounded organelle;intracellular organelle;intracellular organelle part;intracellular part;macromolecular complex;meiotic cohesin complex;membrane;non-membrane-bounded organelle;nuclear chromosome part;nuclear cohesin complex;nuclear meiotic cohesin com…	Double-strand-break repair protein rad21 homolog
	+	1.89138	2.70196	O60216	[K].YLLADCNEAFIK.[I]	O60216 [73-84]	RAD21	RAD21_HUMAN	apoptosis;biological regulation;cell cycle;cell cycle phase;cell cycle process;cell death;cell division;cellular component organization;cellular component organization at cellular level;cellular component organization or biogenesis;cellular component organization or biogenesis at cellular level;cellular localization;cellular macromolecule localization;cellular macromolecule metabolic process;cell…		cell part;chromatin;chromosomal part;chromosome;chromosome, centromeric region;cohesin complex;cytoplasmic part;cytosol;intracellular non-membrane-bounded organelle;intracellular organelle;intracellular organelle part;intracellular part;macromolecular complex;meiotic cohesin complex;membrane;non-membrane-bounded organelle;nuclear chromosome part;nuclear cohesin complex;nuclear meiotic cohesin com…	Double-strand-break repair protein rad21 homolog
	+	7.3259	-2.95935	O60216	[K].DDNFGEGNDGGILDDK.[L]	O60216 [217-232]	RAD21	RAD21_HUMAN	apoptosis;biological regulation;cell cycle;cell cycle phase;cell cycle process;cell death;cell division;cellular component organization;cellular component organization at cellular level;cellular component organization or biogenesis;cellular component organization or biogenesis at cellular level;cellular localization;cellular macromolecule localization;cellular macromolecule metabolic process;cell…		cell part;chromatin;chromosomal part;chromosome;chromosome, centromeric region;cohesin complex;cytoplasmic part;cytosol;intracellular non-membrane-bounded organelle;intracellular organelle;intracellular organelle part;intracellular part;macromolecular complex;meiotic cohesin complex;membrane;non-membrane-bounded organelle;nuclear chromosome part;nuclear cohesin complex;nuclear meiotic cohesin com…	Double-strand-break repair protein rad21 homolog
109	+	2.39193	-2.59032	P18754	[R].VFLWGSFR.[D]	P18754 [140-147]	RCC1	RCC1_HUMAN	biological regulation;cell cycle phase;cell cycle process;cell division;cellular component assembly;cellular component assembly at cellular level;cellular component organization;cellular component organization at cellular level;cellular component organization or biogenesis;cellular component organization or biogenesis at cellular level;cellular process;chromosome segregation;cytoskeleton organiza…	binding;chromatin binding;chromatin DNA binding;DNA binding;enzyme regulator activity;GTPase regulator activity;guanyl-nucleotide exchange factor activity;histone binding;nucleic acid binding;nucleoside-triphosphatase regulator activity;nucleosomal DNA binding;nucleosome binding;protein binding;Ran guanyl-nucleotide exchange factor activity;Ras guanyl-nucleotide exchange factor activity;small GTP…	cell part;chromatin;chromosomal part;chromosome;condensed chromosome;condensed nuclear chromosome;cytoplasm;intracellular membrane-bounded organelle;intracellular non-membrane-bounded organelle;intracellular organelle;intracellular organelle part;intracellular part;membrane;membrane-bounded organelle;non-membrane-bounded organelle;nuclear chromatin;nuclear chromosome;nuclear chromosome part;nucle…	Regulator of chromosome condensation
110	+	5.79996	-4.18252	P15927-1	[K].IDDMTAAPMDVR.[Q]	P15927-1 [94-105]	RPA2	RFA2_HUMAN	anatomical structure homeostasis;base-excision repair;biological regulation;biosynthetic process;catabolic process;cell cycle;cell cycle checkpoint;cell cycle process;cellular biosynthetic process;cellular catabolic process;cellular component assembly;cellular component assembly at cellular level;cellular component organization;cellular component organization at cellular level;cellular component …	binding;damaged DNA binding;DNA binding;enzyme binding;nucleic acid binding;phosphatase binding;protein binding;protein phosphatase binding;single-stranded DNA binding;structure-specific DNA binding;ubiquitin protein ligase binding	cell part;chromatin;chromosomal part;DNA replication factor A complex;intracellular membrane-bounded organelle;intracellular organelle;intracellular organelle part;intracellular part;macromolecular complex;membrane-bounded organelle;nuclear body;nuclear chromosome part;nuclear part;nucleoplasm;nucleoplasm part;nucleus;organelle;organelle part;PML body;protein complex	Replication protein A 32 kDa subunit
111	+	4.58988	1.32991	Q02878	[R].HQEGEIFDTEK.[E]	Q02878 [227-237]	RPL6	RL6_HUMAN	biological regulation;biosynthetic process;catabolic process;cellular biosynthetic process;cellular catabolic process;cellular component disassembly;cellular component disassembly at cellular level;cellular component organization;cellular component organization at cellular level;cellular component organization or biogenesis;cellular component organization or biogenesis at cellular level;cellular …	binding;DNA binding;nucleic acid binding;RNA binding;structural constituent of ribosome;structural molecule activity	adherens junction;anchoring junction;cell junction;cell part;cell-substrate adherens junction;cell-substrate junction;cytoplasmic part;cytosol;cytosolic large ribosomal subunit;focal adhesion;intracellular membrane-bounded organelle;intracellular organelle;intracellular organelle part;intracellular part;large ribosomal subunit;macromolecular complex;membrane;membrane-bounded organelle;nucleus;org…	60S ribosomal protein L6
112	+	1.6391	3.47445	P42677	[K].DLLHPSPEEEK.[R]	P42677 [6-16]	RPS27	RS27_HUMAN	biological regulation;biosynthetic process;catabolic process;cell cycle;cell proliferation;cellular biosynthetic process;cellular catabolic process;cellular component disassembly;cellular component disassembly at cellular level;cellular component organization;cellular component organization at cellular level;cellular component organization or biogenesis;cellular component organization or biogenes…	binding;cation binding;DNA binding;ion binding;metal ion binding;nucleic acid binding;structural constituent of ribosome;structural molecule activity;transition metal ion binding;zinc ion binding	cell part;cytoplasmic part;cytosol;cytosolic small ribosomal subunit;intracellular membrane-bounded organelle;intracellular non-membrane-bounded organelle;intracellular organelle;intracellular organelle part;intracellular part;macromolecular complex;membrane-bounded organelle;non-membrane-bounded organelle;nucleus;organelle;organelle part;ribonucleoprotein complex;ribosome;small ribosomal subunit	40S ribosomal protein S27
113	+	2.81271	5.3546	P23396	[K].FVDGLMIHSGDPVNYYVDTAVR.[H]	P23396 [152-173]	RPS3	RS3_HUMAN	apoptosis;biological regulation;biosynthetic process;catabolic process;cell cycle phase;cell cycle process;cell death;cell division;cellular biosynthetic process;cellular catabolic process;cellular component disassembly;cellular component disassembly at cellular level;cellular component organization;cellular component organization at cellular level;cellular component organization or biogenesis;ce…	binding;carbon-oxygen lyase activity;catalytic activity;damaged DNA binding;DNA binding;DNA N-glycosylase activity;DNA-(apurinic or apyrimidinic site) lyase activity;enzyme binding;hydrolase activity;hydrolase activity, acting on glycosyl bonds;hydrolase activity, hydrolyzing N-glycosyl compounds;iron-sulfur cluster binding;kinase binding;lyase activity;metal cluster binding;mRNA binding;NF-kappa…	adherens junction;anchoring junction;cell junction;cell part;cell projection membrane;cell projection part;cell-substrate adherens junction;cell-substrate junction;cytoplasm;cytoplasmic part;cytoskeletal part;cytosol;cytosolic small ribosomal subunit;extracellular membrane-bounded organelle;extracellular organelle;extracellular region part;extracellular vesicular exosome;focal adhesion;intracellu…	40S ribosomal protein S3
114	+	4.41623	2.36168	Q96T23	[R].VTDLVDYVCNSEQL.[-]	Q96T23 [1428-1441]	RSF1	RSF1_HUMAN	ATP-dependent chromatin remodeling;biological regulation;biosynthetic process;cellular biosynthetic process;cellular component assembly;cellular component assembly at cellular level;cellular component organization;cellular component organization at cellular level;cellular component organization or biogenesis;cellular component organization or biogenesis at cellular level;cellular macromolecular c…	binding;cation binding;histone binding;ion binding;metal ion binding;protein binding;transition metal ion binding;zinc ion binding	cell part;chromatin remodeling complex;intracellular membrane-bounded organelle;intracellular organelle;intracellular organelle part;intracellular part;macromolecular complex;membrane-bounded organelle;nuclear part;nucleoplasm;nucleus;organelle;organelle part;protein complex;RSF complex	Remodeling and spacing factor 1
	+	2.5196	2.01228	Q96T23	[K].TALSSTESCTMK.[G]	Q96T23 [554-565]	RSF1	RSF1_HUMAN	ATP-dependent chromatin remodeling;biological regulation;biosynthetic process;cellular biosynthetic process;cellular component assembly;cellular component assembly at cellular level;cellular component organization;cellular component organization at cellular level;cellular component organization or biogenesis;cellular component organization or biogenesis at cellular level;cellular macromolecular c…	binding;cation binding;histone binding;ion binding;metal ion binding;protein binding;transition metal ion binding;zinc ion binding	cell part;chromatin remodeling complex;intracellular membrane-bounded organelle;intracellular organelle;intracellular organelle part;intracellular part;macromolecular complex;membrane-bounded organelle;nuclear part;nucleoplasm;nucleus;organelle;organelle part;protein complex;RSF complex	Remodeling and spacing factor 1
115	+	2.67818	-2.3593	Q9Y265	[R].YSVQLLTPANLLAK.[I]	Q9Y265 [405-418]	RUVBL1	RUVB1_HUMAN	ATP-dependent chromatin remodeling;biological regulation;biosynthetic process;cell cycle phase;cell cycle process;cell division;cellular biosynthetic process;cellular component assembly;cellular component assembly at cellular level;cellular component organization;cellular component organization at cellular level;cellular component organization or biogenesis;cellular component organization or biog…	adenyl nucleotide binding;adenyl ribonucleotide binding;ATP binding;binding;catalytic activity;DNA helicase activity;helicase activity;hydrolase activity;hydrolase activity, acting on acid anhydrides;hydrolase activity, acting on acid anhydrides, in phosphorus-containing anhydrides;nucleoside-triphosphatase activity;nucleotide binding;purine nucleotide binding;purine ribonucleoside triphosphate b…	cell part;chromatin remodeling complex;chromosomal part;cytoplasm;cytoplasmic part;cytoskeletal part;DNA helicase complex;extracellular membrane-bounded organelle;extracellular organelle;extracellular region part;extracellular vesicular exosome;Golgi apparatus;H4/H2A histone acetyltransferase complex;histone acetyltransferase complex;histone methyltransferase complex;Ino80 complex;intracellular m…	RuvB-like 1
	+	2.60901	-2.74148	Q9Y265	[R].ALESSIAPIVIFASNR.[G]	Q9Y265 [318-333]	RUVBL1	RUVB1_HUMAN	ATP-dependent chromatin remodeling;biological regulation;biosynthetic process;cell cycle phase;cell cycle process;cell division;cellular biosynthetic process;cellular component assembly;cellular component assembly at cellular level;cellular component organization;cellular component organization at cellular level;cellular component organization or biogenesis;cellular component organization or biog…	adenyl nucleotide binding;adenyl ribonucleotide binding;ATP binding;binding;catalytic activity;DNA helicase activity;helicase activity;hydrolase activity;hydrolase activity, acting on acid anhydrides;hydrolase activity, acting on acid anhydrides, in phosphorus-containing anhydrides;nucleoside-triphosphatase activity;nucleotide binding;purine nucleotide binding;purine ribonucleoside triphosphate b…	cell part;chromatin remodeling complex;chromosomal part;cytoplasm;cytoplasmic part;cytoskeletal part;DNA helicase complex;extracellular membrane-bounded organelle;extracellular organelle;extracellular region part;extracellular vesicular exosome;Golgi apparatus;H4/H2A histone acetyltransferase complex;histone acetyltransferase complex;histone methyltransferase complex;Ino80 complex;intracellular m…	RuvB-like 1
	+	2.37109	-2.95792	Q9Y265	[K].EHVEEISELFYDAK.[S]	Q9Y265 [428-441]	RUVBL1	RUVB1_HUMAN	ATP-dependent chromatin remodeling;biological regulation;biosynthetic process;cell cycle phase;cell cycle process;cell division;cellular biosynthetic process;cellular component assembly;cellular component assembly at cellular level;cellular component organization;cellular component organization at cellular level;cellular component organization or biogenesis;cellular component organization or biog…	adenyl nucleotide binding;adenyl ribonucleotide binding;ATP binding;binding;catalytic activity;DNA helicase activity;helicase activity;hydrolase activity;hydrolase activity, acting on acid anhydrides;hydrolase activity, acting on acid anhydrides, in phosphorus-containing anhydrides;nucleoside-triphosphatase activity;nucleotide binding;purine nucleotide binding;purine ribonucleoside triphosphate b…	cell part;chromatin remodeling complex;chromosomal part;cytoplasm;cytoplasmic part;cytoskeletal part;DNA helicase complex;extracellular membrane-bounded organelle;extracellular organelle;extracellular region part;extracellular vesicular exosome;Golgi apparatus;H4/H2A histone acetyltransferase complex;histone acetyltransferase complex;histone methyltransferase complex;Ino80 complex;intracellular m…	RuvB-like 1
	+	2.36656	-3.22246	Q9Y265	[K].QAASGLVGQENAR.[E]	Q9Y265 [34-46]	RUVBL1	RUVB1_HUMAN	ATP-dependent chromatin remodeling;biological regulation;biosynthetic process;cell cycle phase;cell cycle process;cell division;cellular biosynthetic process;cellular component assembly;cellular component assembly at cellular level;cellular component organization;cellular component organization at cellular level;cellular component organization or biogenesis;cellular component organization or biog…	adenyl nucleotide binding;adenyl ribonucleotide binding;ATP binding;binding;catalytic activity;DNA helicase activity;helicase activity;hydrolase activity;hydrolase activity, acting on acid anhydrides;hydrolase activity, acting on acid anhydrides, in phosphorus-containing anhydrides;nucleoside-triphosphatase activity;nucleotide binding;purine nucleotide binding;purine ribonucleoside triphosphate b…	cell part;chromatin remodeling complex;chromosomal part;cytoplasm;cytoplasmic part;cytoskeletal part;DNA helicase complex;extracellular membrane-bounded organelle;extracellular organelle;extracellular region part;extracellular vesicular exosome;Golgi apparatus;H4/H2A histone acetyltransferase complex;histone acetyltransferase complex;histone methyltransferase complex;Ino80 complex;intracellular m…	RuvB-like 1
	+	2.43594	-3.22862	Q9Y265	[K].QAASGLVGQENAR.[E]	Q9Y265 [34-46]	RUVBL1	RUVB1_HUMAN	ATP-dependent chromatin remodeling;biological regulation;biosynthetic process;cell cycle phase;cell cycle process;cell division;cellular biosynthetic process;cellular component assembly;cellular component assembly at cellular level;cellular component organization;cellular component organization at cellular level;cellular component organization or biogenesis;cellular component organization or biog…	adenyl nucleotide binding;adenyl ribonucleotide binding;ATP binding;binding;catalytic activity;DNA helicase activity;helicase activity;hydrolase activity;hydrolase activity, acting on acid anhydrides;hydrolase activity, acting on acid anhydrides, in phosphorus-containing anhydrides;nucleoside-triphosphatase activity;nucleotide binding;purine nucleotide binding;purine ribonucleoside triphosphate b…	cell part;chromatin remodeling complex;chromosomal part;cytoplasm;cytoplasmic part;cytoskeletal part;DNA helicase complex;extracellular membrane-bounded organelle;extracellular organelle;extracellular region part;extracellular vesicular exosome;Golgi apparatus;H4/H2A histone acetyltransferase complex;histone acetyltransferase complex;histone methyltransferase complex;Ino80 complex;intracellular m…	RuvB-like 1
	+	3.17111	-3.62034	Q9Y265	[R].AVLLAGPPGTGK.[T]	Q9Y265 [65-76]	RUVBL1	RUVB1_HUMAN	ATP-dependent chromatin remodeling;biological regulation;biosynthetic process;cell cycle phase;cell cycle process;cell division;cellular biosynthetic process;cellular component assembly;cellular component assembly at cellular level;cellular component organization;cellular component organization at cellular level;cellular component organization or biogenesis;cellular component organization or biog…	adenyl nucleotide binding;adenyl ribonucleotide binding;ATP binding;binding;catalytic activity;DNA helicase activity;helicase activity;hydrolase activity;hydrolase activity, acting on acid anhydrides;hydrolase activity, acting on acid anhydrides, in phosphorus-containing anhydrides;nucleoside-triphosphatase activity;nucleotide binding;purine nucleotide binding;purine ribonucleoside triphosphate b…	cell part;chromatin remodeling complex;chromosomal part;cytoplasm;cytoplasmic part;cytoskeletal part;DNA helicase complex;extracellular membrane-bounded organelle;extracellular organelle;extracellular region part;extracellular vesicular exosome;Golgi apparatus;H4/H2A histone acetyltransferase complex;histone acetyltransferase complex;histone methyltransferase complex;Ino80 complex;intracellular m…	RuvB-like 1
	+	3.91799	-3.87878	Q9Y265	[K].TALALAIAQELGSK.[V]	Q9Y265 [77-90]	RUVBL1	RUVB1_HUMAN	ATP-dependent chromatin remodeling;biological regulation;biosynthetic process;cell cycle phase;cell cycle process;cell division;cellular biosynthetic process;cellular component assembly;cellular component assembly at cellular level;cellular component organization;cellular component organization at cellular level;cellular component organization or biogenesis;cellular component organization or biog…	adenyl nucleotide binding;adenyl ribonucleotide binding;ATP binding;binding;catalytic activity;DNA helicase activity;helicase activity;hydrolase activity;hydrolase activity, acting on acid anhydrides;hydrolase activity, acting on acid anhydrides, in phosphorus-containing anhydrides;nucleoside-triphosphatase activity;nucleotide binding;purine nucleotide binding;purine ribonucleoside triphosphate b…	cell part;chromatin remodeling complex;chromosomal part;cytoplasm;cytoplasmic part;cytoskeletal part;DNA helicase complex;extracellular membrane-bounded organelle;extracellular organelle;extracellular region part;extracellular vesicular exosome;Golgi apparatus;H4/H2A histone acetyltransferase complex;histone acetyltransferase complex;histone methyltransferase complex;Ino80 complex;intracellular m…	RuvB-like 1
116	+	5.52398	-1.3381	Q9Y230	[R].AAGVVLEMIR.[E]	Q9Y230 [55-64]	RUVBL2	RUVB2_HUMAN	biological regulation;biosynthetic process;cellular biosynthetic process;cellular component organization;cellular component organization at cellular level;cellular component organization or biogenesis;cellular component organization or biogenesis at cellular level;cellular macromolecule biosynthetic process;cellular macromolecule metabolic process;cellular metabolic process;cellular nitrogen comp…	5'-3' DNA helicase activity;adenyl nucleotide binding;adenyl ribonucleotide binding;ATP binding;ATPase activity;ATPase activity, coupled;ATP-dependent 5'-3' DNA helicase activity;ATP-dependent DNA helicase activity;ATP-dependent helicase activity;binding;catalytic activity;chromatin binding;chromatin DNA binding;core promoter binding;core promoter sequence-specific DNA binding;damaged DNA binding…	cell part;chromatin;chromatin remodeling complex;chromosomal part;cytoplasm;DNA helicase complex;euchromatin;extracellular membrane-bounded organelle;extracellular organelle;extracellular region part;extracellular vesicular exosome;H4/H2A histone acetyltransferase complex;histone acetyltransferase complex;histone methyltransferase complex;Ino80 complex;intracellular;intracellular membrane-bounded…	RuvB-like 2
	+	2.21182	-2.57662	Q9Y230	[R].LLIVSTTPYSEK.[D]	Q9Y230 [354-365]	RUVBL2	RUVB2_HUMAN	biological regulation;biosynthetic process;cellular biosynthetic process;cellular component organization;cellular component organization at cellular level;cellular component organization or biogenesis;cellular component organization or biogenesis at cellular level;cellular macromolecule biosynthetic process;cellular macromolecule metabolic process;cellular metabolic process;cellular nitrogen comp…	5'-3' DNA helicase activity;adenyl nucleotide binding;adenyl ribonucleotide binding;ATP binding;ATPase activity;ATPase activity, coupled;ATP-dependent 5'-3' DNA helicase activity;ATP-dependent DNA helicase activity;ATP-dependent helicase activity;binding;catalytic activity;chromatin binding;chromatin DNA binding;core promoter binding;core promoter sequence-specific DNA binding;damaged DNA binding…	cell part;chromatin;chromatin remodeling complex;chromosomal part;cytoplasm;DNA helicase complex;euchromatin;extracellular membrane-bounded organelle;extracellular organelle;extracellular region part;extracellular vesicular exosome;H4/H2A histone acetyltransferase complex;histone acetyltransferase complex;histone methyltransferase complex;Ino80 complex;intracellular;intracellular membrane-bounded…	RuvB-like 2
	+	3.19839	-3.60141	Q9Y230	[R].TQGFLALFSGDTGEIK.[S]	Q9Y230 [254-269]	RUVBL2	RUVB2_HUMAN	biological regulation;biosynthetic process;cellular biosynthetic process;cellular component organization;cellular component organization at cellular level;cellular component organization or biogenesis;cellular component organization or biogenesis at cellular level;cellular macromolecule biosynthetic process;cellular macromolecule metabolic process;cellular metabolic process;cellular nitrogen comp…	5'-3' DNA helicase activity;adenyl nucleotide binding;adenyl ribonucleotide binding;ATP binding;ATPase activity;ATPase activity, coupled;ATP-dependent 5'-3' DNA helicase activity;ATP-dependent DNA helicase activity;ATP-dependent helicase activity;binding;catalytic activity;chromatin binding;chromatin DNA binding;core promoter binding;core promoter sequence-specific DNA binding;damaged DNA binding…	cell part;chromatin;chromatin remodeling complex;chromosomal part;cytoplasm;DNA helicase complex;euchromatin;extracellular membrane-bounded organelle;extracellular organelle;extracellular region part;extracellular vesicular exosome;H4/H2A histone acetyltransferase complex;histone acetyltransferase complex;histone methyltransferase complex;Ino80 complex;intracellular;intracellular membrane-bounded…	RuvB-like 2
	+	1.63548	-3.81819	Q9Y230	[R].QASQGMVGQLAAR.[R]	Q9Y230 [41-53]	RUVBL2	RUVB2_HUMAN	biological regulation;biosynthetic process;cellular biosynthetic process;cellular component organization;cellular component organization at cellular level;cellular component organization or biogenesis;cellular component organization or biogenesis at cellular level;cellular macromolecule biosynthetic process;cellular macromolecule metabolic process;cellular metabolic process;cellular nitrogen comp…	5'-3' DNA helicase activity;adenyl nucleotide binding;adenyl ribonucleotide binding;ATP binding;ATPase activity;ATPase activity, coupled;ATP-dependent 5'-3' DNA helicase activity;ATP-dependent DNA helicase activity;ATP-dependent helicase activity;binding;catalytic activity;chromatin binding;chromatin DNA binding;core promoter binding;core promoter sequence-specific DNA binding;damaged DNA binding…	cell part;chromatin;chromatin remodeling complex;chromosomal part;cytoplasm;DNA helicase complex;euchromatin;extracellular membrane-bounded organelle;extracellular organelle;extracellular region part;extracellular vesicular exosome;H4/H2A histone acetyltransferase complex;histone acetyltransferase complex;histone methyltransferase complex;Ino80 complex;intracellular;intracellular membrane-bounded…	RuvB-like 2
	+	2.02384	-3.84311	Q9Y230	[K].VQAGDVITIDK.[A]	Q9Y230 [187-197]	RUVBL2	RUVB2_HUMAN	biological regulation;biosynthetic process;cellular biosynthetic process;cellular component organization;cellular component organization at cellular level;cellular component organization or biogenesis;cellular component organization or biogenesis at cellular level;cellular macromolecule biosynthetic process;cellular macromolecule metabolic process;cellular metabolic process;cellular nitrogen comp…	5'-3' DNA helicase activity;adenyl nucleotide binding;adenyl ribonucleotide binding;ATP binding;ATPase activity;ATPase activity, coupled;ATP-dependent 5'-3' DNA helicase activity;ATP-dependent DNA helicase activity;ATP-dependent helicase activity;binding;catalytic activity;chromatin binding;chromatin DNA binding;core promoter binding;core promoter sequence-specific DNA binding;damaged DNA binding…	cell part;chromatin;chromatin remodeling complex;chromosomal part;cytoplasm;DNA helicase complex;euchromatin;extracellular membrane-bounded organelle;extracellular organelle;extracellular region part;extracellular vesicular exosome;H4/H2A histone acetyltransferase complex;histone acetyltransferase complex;histone methyltransferase complex;Ino80 complex;intracellular;intracellular membrane-bounded…	RuvB-like 2
	+	2.2715	-4.41507	Q9Y230	[R].GTSYQSPHGIPIDLLDR.[L]	Q9Y230 [337-353]	RUVBL2	RUVB2_HUMAN	biological regulation;biosynthetic process;cellular biosynthetic process;cellular component organization;cellular component organization at cellular level;cellular component organization or biogenesis;cellular component organization or biogenesis at cellular level;cellular macromolecule biosynthetic process;cellular macromolecule metabolic process;cellular metabolic process;cellular nitrogen comp…	5'-3' DNA helicase activity;adenyl nucleotide binding;adenyl ribonucleotide binding;ATP binding;ATPase activity;ATPase activity, coupled;ATP-dependent 5'-3' DNA helicase activity;ATP-dependent DNA helicase activity;ATP-dependent helicase activity;binding;catalytic activity;chromatin binding;chromatin DNA binding;core promoter binding;core promoter sequence-specific DNA binding;damaged DNA binding…	cell part;chromatin;chromatin remodeling complex;chromosomal part;cytoplasm;DNA helicase complex;euchromatin;extracellular membrane-bounded organelle;extracellular organelle;extracellular region part;extracellular vesicular exosome;H4/H2A histone acetyltransferase complex;histone acetyltransferase complex;histone methyltransferase complex;Ino80 complex;intracellular;intracellular membrane-bounded…	RuvB-like 2
	+	2.00692	-4.83534	Q9Y230	[K].EYQDAFLFNELK.[G]	Q9Y230 [445-456]	RUVBL2	RUVB2_HUMAN	biological regulation;biosynthetic process;cellular biosynthetic process;cellular component organization;cellular component organization at cellular level;cellular component organization or biogenesis;cellular component organization or biogenesis at cellular level;cellular macromolecule biosynthetic process;cellular macromolecule metabolic process;cellular metabolic process;cellular nitrogen comp…	5'-3' DNA helicase activity;adenyl nucleotide binding;adenyl ribonucleotide binding;ATP binding;ATPase activity;ATPase activity, coupled;ATP-dependent 5'-3' DNA helicase activity;ATP-dependent DNA helicase activity;ATP-dependent helicase activity;binding;catalytic activity;chromatin binding;chromatin DNA binding;core promoter binding;core promoter sequence-specific DNA binding;damaged DNA binding…	cell part;chromatin;chromatin remodeling complex;chromosomal part;cytoplasm;DNA helicase complex;euchromatin;extracellular membrane-bounded organelle;extracellular organelle;extracellular region part;extracellular vesicular exosome;H4/H2A histone acetyltransferase complex;histone acetyltransferase complex;histone methyltransferase complex;Ino80 complex;intracellular;intracellular membrane-bounded…	RuvB-like 2
	+	9.23626	-6.11021	Q9Y230	[R].LLIVSTTPYSEK.[D]	Q9Y230 [354-365]	RUVBL2	RUVB2_HUMAN	biological regulation;biosynthetic process;cellular biosynthetic process;cellular component organization;cellular component organization at cellular level;cellular component organization or biogenesis;cellular component organization or biogenesis at cellular level;cellular macromolecule biosynthetic process;cellular macromolecule metabolic process;cellular metabolic process;cellular nitrogen comp…	5'-3' DNA helicase activity;adenyl nucleotide binding;adenyl ribonucleotide binding;ATP binding;ATPase activity;ATPase activity, coupled;ATP-dependent 5'-3' DNA helicase activity;ATP-dependent DNA helicase activity;ATP-dependent helicase activity;binding;catalytic activity;chromatin binding;chromatin DNA binding;core promoter binding;core promoter sequence-specific DNA binding;damaged DNA binding…	cell part;chromatin;chromatin remodeling complex;chromosomal part;cytoplasm;DNA helicase complex;euchromatin;extracellular membrane-bounded organelle;extracellular organelle;extracellular region part;extracellular vesicular exosome;H4/H2A histone acetyltransferase complex;histone acetyltransferase complex;histone methyltransferase complex;Ino80 complex;intracellular;intracellular membrane-bounded…	RuvB-like 2
117	+	2.55805	3.51914	Q15424	[R].SWQGTADGGMMDR.[D]	Q15424 [832-844]	SAFB	SAFB1_HUMAN	biological regulation;biosynthetic process;cellular biosynthetic process;cellular component organization;cellular component organization at cellular level;cellular component organization or biogenesis;cellular component organization or biogenesis at cellular level;cellular macromolecule biosynthetic process;cellular macromolecule metabolic process;cellular metabolic process;cellular nitrogen comp…	binding;chromatin binding;core promoter binding;DNA binding;double-stranded DNA binding;nucleic acid binding;nucleotide binding;regulatory region DNA binding;regulatory region nucleic acid binding;structure-specific DNA binding;transcription regulatory region DNA binding	cell part;intracellular membrane-bounded organelle;intracellular organelle;intracellular organelle part;intracellular part;membrane-bounded organelle;nuclear part;nucleoplasm;nucleus;organelle;organelle part	Scaffold attachment factor B1
118	+	2.84594	4.47848	Q15424;Q14151	[K].EESSELEQPFAQDTSSVGPDRK.[L]	Q15424 [232-253];Q14151 [231-252]	SAFB;SAFB2	SAFB1_HUMAN;SAFB2_HUMAN	biological regulation;biosynthetic process;cellular biosynthetic process;cellular component organization;cellular component organization at cellular level;cellular component organization or biogenesis;cellular component organization or biogenesis at cellular level;cellular macromolecule biosynthetic process;cellular macromolecule metabolic process;cellular metabolic process;cellular nitrogen comp…	binding;chromatin binding;core promoter binding;DNA binding;double-stranded DNA binding;identical protein binding;nucleic acid binding;nucleotide binding;protein binding;regulatory region DNA binding;regulatory region nucleic acid binding;structure-specific DNA binding;transcription regulatory region DNA binding	cell part;cytoplasm;extracellular membrane-bounded organelle;extracellular organelle;extracellular region part;extracellular vesicular exosome;intracellular membrane-bounded organelle;intracellular organelle;intracellular organelle part;intracellular part;membrane-bounded organelle;membrane-bounded vesicle;nuclear part;nucleoplasm;nucleus;organelle;organelle part;vesicle	Scaffold attachment factor B1;Scaffold attachment factor B2
119	+	6.41386	1.49211	Q01105	[R].IDFYFDENPYFENK.[V]	Q01105 [137-150]	SET	SET_HUMAN	biological regulation;biosynthetic process;cell cycle;cellular biosynthetic process;cellular component assembly;cellular component assembly at cellular level;cellular component disassembly;cellular component disassembly at cellular level;cellular component organization;cellular component organization at cellular level;cellular component organization or biogenesis;cellular component organization o…	binding;DNA binding;enzyme inhibitor activity;enzyme regulator activity;histone binding;nucleic acid binding;phosphatase inhibitor activity;phosphatase regulator activity;protein binding;protein phosphatase inhibitor activity;protein phosphatase regulator activity;protein phosphatase type 2A regulator activity	cell part;cytoplasm;cytoplasmic part;cytosol;endoplasmic reticulum;intracellular membrane-bounded organelle;intracellular organelle;intracellular organelle part;intracellular part;macromolecular complex;membrane-bounded organelle;nuclear part;nucleoplasm;nucleus;organelle;organelle part;perinuclear region of cytoplasm;protein complex	Protein SET
	+	1.95364	-2.23905	P23246	[R].NLSPYVSNELLEEAFSQFGPIER.[A]	P23246 [377-399]	SFPQ	SFPQ_HUMAN	alternative nuclear mRNA splicing, via spliceosome;biological regulation;biosynthetic process;cellular biosynthetic process;cellular component organization;cellular component organization at cellular level;cellular component organization or biogenesis;cellular component organization or biogenesis at cellular level;cellular macromolecule biosynthetic process;cellular macromolecule metabolic proces…	binding;core promoter binding;DNA binding;enzyme binding;histone deacetylase binding;nucleic acid binding;nucleotide binding;protein binding;regulatory region DNA binding;regulatory region nucleic acid binding;sequence-specific DNA binding;transcription regulatory region DNA binding;transcription regulatory region sequence-specific DNA binding	cell part;chromatin;chromosomal part;cytoplasm;intracellular membrane-bounded organelle;intracellular organelle;intracellular organelle part;intracellular part;membrane-bounded organelle;nuclear body;nuclear matrix;nuclear part;nucleoplasm;nucleoplasm part;nucleus;organelle;organelle part;paraspeckles	Splicing factor, proline- and glutamine-rich
	+	1.90544	-2.60395	P23246	[R].FGQGGAGPVGGQGPR.[G]	P23246 [667-681]	SFPQ	SFPQ_HUMAN	alternative nuclear mRNA splicing, via spliceosome;biological regulation;biosynthetic process;cellular biosynthetic process;cellular component organization;cellular component organization at cellular level;cellular component organization or biogenesis;cellular component organization or biogenesis at cellular level;cellular macromolecule biosynthetic process;cellular macromolecule metabolic proces…	binding;core promoter binding;DNA binding;enzyme binding;histone deacetylase binding;nucleic acid binding;nucleotide binding;protein binding;regulatory region DNA binding;regulatory region nucleic acid binding;sequence-specific DNA binding;transcription regulatory region DNA binding;transcription regulatory region sequence-specific DNA binding	cell part;chromatin;chromosomal part;cytoplasm;intracellular membrane-bounded organelle;intracellular organelle;intracellular organelle part;intracellular part;membrane-bounded organelle;nuclear body;nuclear matrix;nuclear part;nucleoplasm;nucleoplasm part;nucleus;organelle;organelle part;paraspeckles	Splicing factor, proline- and glutamine-rich
	+	3.32261	-2.64623	P23246	[R].NLSPYVSNELLEEAFSQFGPIER.[A]	P23246 [377-399]	SFPQ	SFPQ_HUMAN	alternative nuclear mRNA splicing, via spliceosome;biological regulation;biosynthetic process;cellular biosynthetic process;cellular component organization;cellular component organization at cellular level;cellular component organization or biogenesis;cellular component organization or biogenesis at cellular level;cellular macromolecule biosynthetic process;cellular macromolecule metabolic proces…	binding;core promoter binding;DNA binding;enzyme binding;histone deacetylase binding;nucleic acid binding;nucleotide binding;protein binding;regulatory region DNA binding;regulatory region nucleic acid binding;sequence-specific DNA binding;transcription regulatory region DNA binding;transcription regulatory region sequence-specific DNA binding	cell part;chromatin;chromosomal part;cytoplasm;intracellular membrane-bounded organelle;intracellular organelle;intracellular organelle part;intracellular part;membrane-bounded organelle;nuclear body;nuclear matrix;nuclear part;nucleoplasm;nucleoplasm part;nucleus;organelle;organelle part;paraspeckles	Splicing factor, proline- and glutamine-rich
	+	1.63161	-4.3383	P23246	[K].YGEPGEVFINK.[G]	P23246 [320-330]	SFPQ	SFPQ_HUMAN	alternative nuclear mRNA splicing, via spliceosome;biological regulation;biosynthetic process;cellular biosynthetic process;cellular component organization;cellular component organization at cellular level;cellular component organization or biogenesis;cellular component organization or biogenesis at cellular level;cellular macromolecule biosynthetic process;cellular macromolecule metabolic proces…	binding;core promoter binding;DNA binding;enzyme binding;histone deacetylase binding;nucleic acid binding;nucleotide binding;protein binding;regulatory region DNA binding;regulatory region nucleic acid binding;sequence-specific DNA binding;transcription regulatory region DNA binding;transcription regulatory region sequence-specific DNA binding	cell part;chromatin;chromosomal part;cytoplasm;intracellular membrane-bounded organelle;intracellular organelle;intracellular organelle part;intracellular part;membrane-bounded organelle;nuclear body;nuclear matrix;nuclear part;nucleoplasm;nucleoplasm part;nucleus;organelle;organelle part;paraspeckles	Splicing factor, proline- and glutamine-rich
120	+	2.03705	2.20078	O60264;P28370-1	[R].VLIFSQMTR.[VL]	O60264 [502-510];P28370-1 [505-513]	SMARCA1;SMARCA5	SMCA1_HUMAN;SMCA5_HUMAN	anatomical structure development;ATP-dependent chromatin remodeling;biological regulation;biosynthetic process;brain development;cell differentiation;cellular biosynthetic process;cellular component assembly;cellular component assembly at cellular level;cellular component organization;cellular component organization at cellular level;cellular component organization or biogenesis;cellular componen…	adenyl nucleotide binding;adenyl ribonucleotide binding;ATP binding;ATPase activity;binding;catalytic activity;chromatin binding;DNA binding;helicase activity;hydrolase activity;hydrolase activity, acting on acid anhydrides;hydrolase activity, acting on acid anhydrides, in phosphorus-containing anhydrides;nucleic acid binding;nucleoside-triphosphatase activity;nucleotide binding;purine nucleotide…	cell part;chromatin remodeling complex;chromatin silencing complex;chromosome;condensed chromosome;intracellular membrane-bounded organelle;intracellular non-membrane-bounded organelle;intracellular organelle;intracellular organelle part;intracellular part;ISWI complex;macromolecular complex;membrane-bounded organelle;non-membrane-bounded organelle;nuclear part;nucleolus;nucleoplasm;nucleus;NURF …	Probable global transcription activator SNF2L1;SWI/SNF-related matrix-associated actin-dependent regulator of chromatin subfamily A member 5
121	+	4.75646	2.34234	O60264	[R].QDSINAYNEPNSTK.[F]	O60264 [539-552]	SMARCA5	SMCA5_HUMAN	ATP-dependent chromatin remodeling;biological regulation;biosynthetic process;cellular biosynthetic process;cellular component assembly;cellular component assembly at cellular level;cellular component organization;cellular component organization at cellular level;cellular component organization or biogenesis;cellular component organization or biogenesis at cellular level;cellular macromolecular c…	adenyl nucleotide binding;adenyl ribonucleotide binding;ATP binding;ATPase activity;binding;catalytic activity;chromatin binding;DNA binding;helicase activity;hydrolase activity;hydrolase activity, acting on acid anhydrides;hydrolase activity, acting on acid anhydrides, in phosphorus-containing anhydrides;nucleic acid binding;nucleoside-triphosphatase activity;nucleotide binding;purine nucleotide…	cell part;chromatin remodeling complex;chromatin silencing complex;chromosome;condensed chromosome;intracellular membrane-bounded organelle;intracellular non-membrane-bounded organelle;intracellular organelle;intracellular organelle part;intracellular part;ISWI complex;macromolecular complex;membrane-bounded organelle;non-membrane-bounded organelle;nuclear part;nucleolus;nucleoplasm;nucleus;NURF …	SWI/SNF-related matrix-associated actin-dependent regulator of chromatin subfamily A member 5
	+	6.69612	1.16881	O60264	[K].EIQEPDPTYEEK.[M]	O60264 [72-83]	SMARCA5	SMCA5_HUMAN	ATP-dependent chromatin remodeling;biological regulation;biosynthetic process;cellular biosynthetic process;cellular component assembly;cellular component assembly at cellular level;cellular component organization;cellular component organization at cellular level;cellular component organization or biogenesis;cellular component organization or biogenesis at cellular level;cellular macromolecular c…	adenyl nucleotide binding;adenyl ribonucleotide binding;ATP binding;ATPase activity;binding;catalytic activity;chromatin binding;DNA binding;helicase activity;hydrolase activity;hydrolase activity, acting on acid anhydrides;hydrolase activity, acting on acid anhydrides, in phosphorus-containing anhydrides;nucleic acid binding;nucleoside-triphosphatase activity;nucleotide binding;purine nucleotide…	cell part;chromatin remodeling complex;chromatin silencing complex;chromosome;condensed chromosome;intracellular membrane-bounded organelle;intracellular non-membrane-bounded organelle;intracellular organelle;intracellular organelle part;intracellular part;ISWI complex;macromolecular complex;membrane-bounded organelle;non-membrane-bounded organelle;nuclear part;nucleolus;nucleoplasm;nucleus;NURF …	SWI/SNF-related matrix-associated actin-dependent regulator of chromatin subfamily A member 5
122	+	2.56426	2.55784	P18583-5	[K].ATAATVVLQAMGLVPK.[D]	P18583-5 [2429-2444]	SON	SON_HUMAN	biological regulation;cellular component organization;cellular component organization at cellular level;cellular component organization or biogenesis;cellular component organization or biogenesis at cellular level;cellular macromolecule metabolic process;cellular metabolic process;cellular nitrogen compound metabolic process;cellular process;cytokinesis;cytoskeleton organization;macromolecule met…	binding;DNA binding;nucleic acid binding;RNA binding	cell part;intracellular organelle part;intracellular part;nuclear body;nuclear part;nuclear speck;nucleoplasm;nucleoplasm part;organelle part	Protein SON
123	+	2.53642	2.823	Q8IYB3	[K].VPKPEPIPEPK.[E]	Q8IYB3 [247-257]	SRRM1	SRRM1_HUMAN	biosynthetic process;cellular biosynthetic process;cellular macromolecule biosynthetic process;cellular macromolecule metabolic process;cellular metabolic process;cellular nitrogen compound metabolic process;cellular process;establishment of localization;establishment of localization in cell;establishment of RNA localization;gene expression;intracellular transport;macromolecule biosynthetic proce…	binding;DNA binding;nucleic acid binding	catalytic step 2 spliceosome;cell part;cytoplasmic part;cytosol;intracellular membrane-bounded organelle;intracellular organelle;intracellular organelle part;intracellular part;macromolecular complex;membrane-bounded organelle;nuclear body;nuclear matrix;nuclear part;nuclear speck;nucleoplasm;nucleoplasm part;nucleus;organelle;organelle part;ribonucleoprotein complex;spliceosomal complex	Serine/arginine repetitive matrix protein 1
124	+	2.7898	3.15467	Q9BXP5	[R].VALSEPQPER.[R]	Q9BXP5 [450-459]	SRRT	SRRT_HUMAN	biological regulation;biosynthetic process;cell proliferation;cellular biosynthetic process;cellular macromolecule biosynthetic process;cellular macromolecule metabolic process;cellular metabolic process;cellular nitrogen compound metabolic process;cellular process;developmental process;macromolecule biosynthetic process;macromolecule metabolic process;metabolic process;ncRNA metabolic process;nc…	binding;DNA binding;nucleic acid binding	cell part;cytoplasm;intracellular membrane-bounded organelle;intracellular organelle;intracellular organelle part;intracellular part;membrane-bounded organelle;nuclear part;nucleoplasm;nucleus;organelle;organelle part	Serrate RNA effector molecule homolog
125	+	2.6995	-2.61921	Q04837	[R].SGDSEVYQLGDVSQK.[T]	Q04837 [67-81]	SSBP1	SSBP_HUMAN	anatomical structure morphogenesis;biological regulation;biosynthetic process;cell part morphogenesis;cellular biosynthetic process;cellular component morphogenesis;cellular component organization;cellular component organization at cellular level;cellular component organization or biogenesis;cellular component organization or biogenesis at cellular level;cellular developmental process;cellular ma…	binding;chromatin binding;DNA binding;nucleic acid binding;single-stranded DNA binding;structure-specific DNA binding	cell part;cytoplasmic part;extracellular membrane-bounded organelle;extracellular organelle;extracellular region part;extracellular vesicular exosome;intracellular membrane-bounded organelle;intracellular non-membrane-bounded organelle;intracellular organelle;intracellular organelle lumen;intracellular organelle part;intracellular part;membrane-bounded organelle;membrane-bounded vesicle;membrane-…	Single-stranded DNA-binding protein, mitochondrial
	+	1.70879	2.80567	Q08945	[R].ELQCLTPR.[G]	Q08945 [204-211]	SSRP1	SSRP1_HUMAN	biological regulation;biosynthetic process;cellular biosynthetic process;cellular component organization;cellular component organization at cellular level;cellular component organization or biogenesis;cellular component organization or biogenesis at cellular level;cellular macromolecule biosynthetic process;cellular macromolecule metabolic process;cellular metabolic process;cellular nitrogen comp…	binding;chromatin binding;DNA binding;nucleic acid binding	cell part;chromosome;cytoplasm;intracellular membrane-bounded organelle;intracellular non-membrane-bounded organelle;intracellular organelle;intracellular organelle part;intracellular part;membrane-bounded organelle;non-membrane-bounded organelle;nuclear part;nucleolus;nucleoplasm;nucleus;organelle;organelle part	FACT complex subunit SSRP1
126	+	1.9375	3.21535	P42224-1	[K].DQQPGTFLLR.[F]	P42224-1 [593-602]	STAT1	STAT1_HUMAN	anatomical structure development;apoptosis;biological regulation;biosynthetic process;blood circulation;cell death;cell differentiation;cell differentiation involved in kidney development;cell differentiation involved in metanephros development;cell proliferation;cell proliferation involved in kidney development;cell proliferation involved in metanephros development;cell surface receptor linked s…	binding;core promoter binding;core promoter proximal region DNA binding;core promoter proximal region sequence-specific DNA binding;core promoter sequence-specific DNA binding;cytokine receptor binding;DNA binding;double-stranded DNA binding;enzyme binding;identical protein binding;molecular transducer activity;nucleic acid binding;nucleic acid binding transcription factor activity;protein bindin…	axon;cell part;cell projection;chromatin;chromosomal part;cytoplasm;cytoplasmic part;cytosol;dendrite;intracellular membrane-bounded organelle;intracellular non-membrane-bounded organelle;intracellular organelle;intracellular organelle part;intracellular part;membrane-bounded organelle;neuron projection;non-membrane-bounded organelle;nuclear chromatin;nuclear chromosome part;nuclear part;nucleolu…	Signal transducer and activator of transcription 1-alpha/beta
127	+	8.29632	1.28057	P53999	[K].EQISDIDDAVR.[K]	P53999 [115-125]	SUB1	TCP4_HUMAN	biological regulation;cellular process;cellular response to stimulus;regulation of biological process;regulation of biosynthetic process;regulation of cellular biosynthetic process;regulation of cellular macromolecule biosynthetic process;regulation of cellular metabolic process;regulation of cellular process;regulation of gene expression;regulation of macromolecule biosynthetic process;regulatio…	binding;DNA binding;nucleic acid binding;protein binding transcription factor activity;single-stranded DNA binding;structure-specific DNA binding;transcription coactivator activity;transcription cofactor activity;transcription factor binding transcription factor activity	cell part;extracellular membrane-bounded organelle;extracellular organelle;extracellular region part;extracellular vesicular exosome;intracellular membrane-bounded organelle;intracellular non-membrane-bounded organelle;intracellular organelle;intracellular organelle part;intracellular part;macromolecular complex;membrane-bounded organelle;membrane-bounded vesicle;non-membrane-bounded organelle;nu…	Activated RNA polymerase II transcriptional coactivator p15
	+	5.89006	1.20762	P53999	[R].DDNMFQIGK.[M]	P53999 [60-68]	SUB1	TCP4_HUMAN	biological regulation;cellular process;cellular response to stimulus;regulation of biological process;regulation of biosynthetic process;regulation of cellular biosynthetic process;regulation of cellular macromolecule biosynthetic process;regulation of cellular metabolic process;regulation of cellular process;regulation of gene expression;regulation of macromolecule biosynthetic process;regulatio…	binding;DNA binding;nucleic acid binding;protein binding transcription factor activity;single-stranded DNA binding;structure-specific DNA binding;transcription coactivator activity;transcription cofactor activity;transcription factor binding transcription factor activity	cell part;extracellular membrane-bounded organelle;extracellular organelle;extracellular region part;extracellular vesicular exosome;intracellular membrane-bounded organelle;intracellular non-membrane-bounded organelle;intracellular organelle;intracellular organelle part;intracellular part;macromolecular complex;membrane-bounded organelle;membrane-bounded vesicle;non-membrane-bounded organelle;nu…	Activated RNA polymerase II transcriptional coactivator p15
128	+	2.85433	-2.67585	P23193	[RK].TGGTQTDLFTCGK.[C]	P23193 [253-265]	TCEA1	TCEA1_HUMAN	biological regulation;biosynthetic process;cell differentiation;cellular biosynthetic process;cellular developmental process;cellular macromolecule biosynthetic process;cellular macromolecule metabolic process;cellular metabolic process;cellular nitrogen compound metabolic process;cellular process;cellular response to stimulus;cellular response to stress;developmental process;DNA metabolic proces…	binding;cation binding;DNA binding;ion binding;metal ion binding;nucleic acid binding;transition metal ion binding;zinc ion binding	cell part;intracellular membrane-bounded organelle;intracellular non-membrane-bounded organelle;intracellular organelle;intracellular organelle part;intracellular part;membrane-bounded organelle;non-membrane-bounded organelle;nuclear part;nucleolus;nucleoplasm;nucleus;organelle;organelle part	Transcription elongation factor A protein 1
129	+	1.58493	-3.02929	P17987	[R].EQLAIAEFAR.[S]	P17987 [434-443]	TCP1	TCPA_HUMAN	binding of sperm to zona pellucida;biological regulation;cell recognition;cell-cell recognition;cellular component assembly;cellular component assembly at cellular level;cellular component organization;cellular component organization at cellular level;cellular component organization or biogenesis;cellular component organization or biogenesis at cellular level;cellular macromolecular complex assem…	adenyl nucleotide binding;adenyl ribonucleotide binding;ATP binding;binding;enzyme binding;nucleotide binding;protein binding;purine nucleotide binding;purine ribonucleoside triphosphate binding;purine ribonucleotide binding;ribonucleotide binding;ubiquitin protein ligase binding;unfolded protein binding	acrosomal vesicle;cell body;cell part;centrosome;chaperonin-containing T-complex;chromatin;chromosomal part;cytoplasmic membrane-bounded vesicle;cytoplasmic part;cytoplasmic vesicle;cytoskeletal part;cytosol;cytosolic part;extracellular membrane-bounded organelle;extracellular organelle;extracellular region part;extracellular vesicular exosome;Golgi apparatus;heterochromatin;intracellular membran…	T-complex protein 1 subunit alpha
130	+	2.60167	-2.63971	Q00059	[R].SAYNVYVAER.[F]	Q00059 [160-169]	TFAM	TFAM_HUMAN	biological regulation;biosynthetic process;cellular biosynthetic process;cellular component assembly;cellular component assembly at cellular level;cellular component organization;cellular component organization at cellular level;cellular component organization or biogenesis;cellular component organization or biogenesis at cellular level;cellular macromolecular complex assembly;cellular macromolec…	binding;chromatin binding;core promoter proximal region DNA binding;core promoter proximal region sequence-specific DNA binding;DNA bending activity;DNA binding;mitochondrial light strand promoter sense binding;nucleic acid binding;nucleic acid binding transcription factor activity;regulatory region DNA binding;regulatory region nucleic acid binding;RNA polymerase II core promoter proximal region…	cell part;cytoplasmic part;cytosol;intracellular membrane-bounded organelle;intracellular non-membrane-bounded organelle;intracellular organelle;intracellular organelle lumen;intracellular organelle part;intracellular part;membrane-bounded organelle;membrane-enclosed lumen;mitochondrial matrix;mitochondrial nucleoid;mitochondrial part;mitochondrion;non-membrane-bounded organelle;nucleoid;nucleus;…	Transcription factor A, mitochondrial
	+	8.24008	-4.84473	Q00059	[R].SAYNVYVAER.[F]	Q00059 [160-169]	TFAM	TFAM_HUMAN	biological regulation;biosynthetic process;cellular biosynthetic process;cellular component assembly;cellular component assembly at cellular level;cellular component organization;cellular component organization at cellular level;cellular component organization or biogenesis;cellular component organization or biogenesis at cellular level;cellular macromolecular complex assembly;cellular macromolec…	binding;chromatin binding;core promoter proximal region DNA binding;core promoter proximal region sequence-specific DNA binding;DNA bending activity;DNA binding;mitochondrial light strand promoter sense binding;nucleic acid binding;nucleic acid binding transcription factor activity;regulatory region DNA binding;regulatory region nucleic acid binding;RNA polymerase II core promoter proximal region…	cell part;cytoplasmic part;cytosol;intracellular membrane-bounded organelle;intracellular non-membrane-bounded organelle;intracellular organelle;intracellular organelle lumen;intracellular organelle part;intracellular part;membrane-bounded organelle;membrane-enclosed lumen;mitochondrial matrix;mitochondrial nucleoid;mitochondrial part;mitochondrion;non-membrane-bounded organelle;nucleoid;nucleus;…	Transcription factor A, mitochondrial
131	+	2.85579	-1.77863	P42167;P42166	[K].DDLDVTELTNEDLLDQLVK.[Y]	P42167 [108-126];P42166 [108-126]	TMPO	LAP2A_HUMAN;LAP2B_HUMAN	biological regulation;regulation of biological process;regulation of biosynthetic process;regulation of cellular biosynthetic process;regulation of cellular macromolecule biosynthetic process;regulation of cellular metabolic process;regulation of cellular process;regulation of gene expression;regulation of macromolecule biosynthetic process;regulation of macromolecule metabolic process;regulation…	binding;DNA binding;lamin binding;nucleic acid binding;protein binding	cell part;chromatin;chromosomal part;cytoplasm;envelope;integral to membrane;intracellular membrane-bounded organelle;intracellular organelle;intracellular organelle part;intracellular part;intrinsic to membrane;membrane;membrane part;membrane-bounded organelle;nuclear envelope;nuclear inner membrane;nuclear membrane;nuclear part;nucleus;organelle;organelle envelope;organelle inner membrane;organ…	Lamina-associated polypeptide 2, isoform alpha;Lamina-associated polypeptide 2, isoforms beta/gamma;Thymopentin;Thymopoietin
	+	1.84536	-2.52381	P42166	[R].AYEAAASALQIATHTAFVAK.[A]	P42166 [572-591]	TMPO	LAP2A_HUMAN	biological regulation;regulation of biological process;regulation of biosynthetic process;regulation of cellular biosynthetic process;regulation of cellular macromolecule biosynthetic process;regulation of cellular metabolic process;regulation of cellular process;regulation of gene expression;regulation of macromolecule biosynthetic process;regulation of macromolecule metabolic process;regulation…	binding;DNA binding;lamin binding;nucleic acid binding;protein binding	cell part;chromatin;chromosomal part;envelope;intracellular membrane-bounded organelle;intracellular organelle;intracellular organelle part;intracellular part;membrane;membrane-bounded organelle;nuclear envelope;nuclear inner membrane;nuclear membrane;nuclear part;nucleus;organelle;organelle envelope;organelle inner membrane;organelle membrane;organelle part	Lamina-associated polypeptide 2, isoform alpha;Thymopentin;Thymopoietin
	+	2.12044	-3.89968	P42167;P42166	[K].YGVNPGPIVGTTR.[K]	P42167 [127-139];P42166 [127-139]	TMPO	LAP2A_HUMAN;LAP2B_HUMAN	biological regulation;regulation of biological process;regulation of biosynthetic process;regulation of cellular biosynthetic process;regulation of cellular macromolecule biosynthetic process;regulation of cellular metabolic process;regulation of cellular process;regulation of gene expression;regulation of macromolecule biosynthetic process;regulation of macromolecule metabolic process;regulation…	binding;DNA binding;lamin binding;nucleic acid binding;protein binding	cell part;chromatin;chromosomal part;cytoplasm;envelope;integral to membrane;intracellular membrane-bounded organelle;intracellular organelle;intracellular organelle part;intracellular part;intrinsic to membrane;membrane;membrane part;membrane-bounded organelle;nuclear envelope;nuclear inner membrane;nuclear membrane;nuclear part;nucleus;organelle;organelle envelope;organelle inner membrane;organ…	Lamina-associated polypeptide 2, isoform alpha;Lamina-associated polypeptide 2, isoforms beta/gamma;Thymopentin;Thymopoietin
132	+	2.466	-3.97936	P11387	[K].EEGETADTVGCCSLR.[V]	P11387 [494-508]	TOP1	TOP1_HUMAN	biological regulation;biosynthetic process;cell death;cell division;cellular biosynthetic process;cellular component organization;cellular component organization at cellular level;cellular component organization or biogenesis;cellular component organization or biogenesis at cellular level;cellular macromolecule biosynthetic process;cellular macromolecule metabolic process;cellular metabolic proce…	ATPase activity;ATPase activity, coupled;binding;catalytic activity;chromatin binding;core promoter binding;core promoter sequence-specific DNA binding;DNA binding;DNA topoisomerase (ATP-hydrolyzing) activity;DNA topoisomerase activity;DNA topoisomerase type I activity;DNA-dependent ATPase activity;hydrolase activity;hydrolase activity, acting on acid anhydrides;hydrolase activity, acting on acid…	cell part;chromosomal part;cytoplasmic mRNA processing body;cytoplasmic part;intracellular membrane-bounded organelle;intracellular non-membrane-bounded organelle;intracellular organelle;intracellular organelle part;intracellular part;macromolecular complex;membrane-bounded organelle;non-membrane-bounded organelle;nuclear chromosome part;nuclear part;nucleolus;nucleoplasm;nucleus;organelle;organe…	DNA topoisomerase 1
133	+	3.20865	-1.68949	P11388	[K].EDLATFIEELEAVEAK.[E]	P11388 [1169-1184]	TOP2A	TOP2A_HUMAN	apoptotic chromosome condensation;biological regulation;cell cycle;cell cycle process;cell differentiation;cell division;cellular component organization;cellular component organization at cellular level;cellular component organization or biogenesis;cellular component organization or biogenesis at cellular level;cellular developmental process;cellular macromolecule metabolic process;cellular metab…	adenyl nucleotide binding;adenyl ribonucleotide binding;ATP binding;ATPase activity;ATPase activity, coupled;binding;catalytic activity;cation binding;chromatin binding;DNA bending activity;DNA binding;DNA topoisomerase (ATP-hydrolyzing) activity;DNA topoisomerase activity;DNA-dependent ATPase activity;drug binding;enzyme binding;histone deacetylase binding;hydrolase activity;hydrolase activity, …	cell part;chromosome;condensed chromosome;cytoplasm;DNA topoisomerase complex (ATP-hydrolyzing);intracellular membrane-bounded organelle;intracellular non-membrane-bounded organelle;intracellular organelle;intracellular organelle part;intracellular part;macromolecular complex;membrane-bounded organelle;non-membrane-bounded organelle;nuclear part;nucleolus;nucleoplasm;nucleus;organelle;organelle p…	DNA topoisomerase 2-alpha
134	+	3.17248	-3.97058	P11388;Q02880	[K].ELILFSNSDNER.[S]	P11388 [702-713];Q02880 [723-734]	TOP2A;TOP2B	TOP2A_HUMAN;TOP2B_HUMAN	anatomical structure development;anatomical structure morphogenesis;apoptotic chromosome condensation;axonogenesis;biological regulation;cell cycle;cell cycle process;cell differentiation;cell division;cell migration;cell motility;cell part morphogenesis;cell projection morphogenesis;cell projection organization;cellular component morphogenesis;cellular component movement;cellular component organ…	adenyl nucleotide binding;adenyl ribonucleotide binding;ATP binding;ATPase activity;ATPase activity, coupled;binding;catalytic activity;cation binding;chromatin binding;DNA bending activity;DNA binding;DNA topoisomerase (ATP-hydrolyzing) activity;DNA topoisomerase activity;DNA-dependent ATPase activity;drug binding;enzyme binding;histone deacetylase binding;hydrolase activity;hydrolase activity, …	cell part;chromosome;condensed chromosome;cytoplasm;cytoplasmic part;cytosol;DNA topoisomerase complex (ATP-hydrolyzing);intracellular membrane-bounded organelle;intracellular non-membrane-bounded organelle;intracellular organelle;intracellular organelle part;intracellular part;macromolecular complex;membrane-bounded organelle;non-membrane-bounded organelle;nuclear part;nucleolus;nucleoplasm;nucl…	DNA topoisomerase 2-alpha;DNA topoisomerase 2-beta
135	+	1.96469	-2.44348	Q13263	[K].FSAVLVEPPPMSLPGAGLSSQELSGGPGDGP.[-]	Q13263 [805-835]	TRIM28	TIF1B_HUMAN	anatomical structure morphogenesis;biological regulation;biosynthetic process;cell morphogenesis;cell morphogenesis involved in differentiation;cellular biosynthetic process;cellular component assembly;cellular component morphogenesis;cellular component organization;cellular component organization or biogenesis;cellular developmental process;cellular macromolecule metabolic process;cellular metab…	acid-amino acid ligase activity;binding;catalytic activity;cation binding;chromo shadow domain binding;DNA binding;enzyme binding;ion binding;kinase activity;Krueppel-associated box domain binding;ligase activity;ligase activity, forming carbon-nitrogen bonds;metal ion binding;nucleic acid binding;nucleic acid binding transcription factor activity;phosphotransferase activity, alcohol group as acc…	cell part;chromatin;chromosomal part;euchromatin;heterochromatin;intracellular membrane-bounded organelle;intracellular organelle;intracellular organelle part;intracellular part;membrane-bounded organelle;nuclear chromatin;nuclear chromosome part;nuclear euchromatin;nuclear heterochromatin;nuclear part;nucleoplasm;nucleus;organelle;organelle part	Transcription intermediary factor 1-beta
	+	2.67319	-3.82294	Q13263	[R].GAAAAATGQPGTAPAGTPGAPPLAGMAIVK.[E]	Q13263 [525-554]	TRIM28	TIF1B_HUMAN	anatomical structure morphogenesis;biological regulation;biosynthetic process;cell morphogenesis;cell morphogenesis involved in differentiation;cellular biosynthetic process;cellular component assembly;cellular component morphogenesis;cellular component organization;cellular component organization or biogenesis;cellular developmental process;cellular macromolecule metabolic process;cellular metab…	acid-amino acid ligase activity;binding;catalytic activity;cation binding;chromo shadow domain binding;DNA binding;enzyme binding;ion binding;kinase activity;Krueppel-associated box domain binding;ligase activity;ligase activity, forming carbon-nitrogen bonds;metal ion binding;nucleic acid binding;nucleic acid binding transcription factor activity;phosphotransferase activity, alcohol group as acc…	cell part;chromatin;chromosomal part;euchromatin;heterochromatin;intracellular membrane-bounded organelle;intracellular organelle;intracellular organelle part;intracellular part;membrane-bounded organelle;nuclear chromatin;nuclear chromosome part;nuclear euchromatin;nuclear heterochromatin;nuclear part;nucleoplasm;nucleus;organelle;organelle part	Transcription intermediary factor 1-beta
	+	2.84782	-4.2323	Q13263	[K].VFPGSTTEDYNLIVIER.[G]	Q13263 [508-524]	TRIM28	TIF1B_HUMAN	anatomical structure morphogenesis;biological regulation;biosynthetic process;cell morphogenesis;cell morphogenesis involved in differentiation;cellular biosynthetic process;cellular component assembly;cellular component morphogenesis;cellular component organization;cellular component organization or biogenesis;cellular developmental process;cellular macromolecule metabolic process;cellular metab…	acid-amino acid ligase activity;binding;catalytic activity;cation binding;chromo shadow domain binding;DNA binding;enzyme binding;ion binding;kinase activity;Krueppel-associated box domain binding;ligase activity;ligase activity, forming carbon-nitrogen bonds;metal ion binding;nucleic acid binding;nucleic acid binding transcription factor activity;phosphotransferase activity, alcohol group as acc…	cell part;chromatin;chromosomal part;euchromatin;heterochromatin;intracellular membrane-bounded organelle;intracellular organelle;intracellular organelle part;intracellular part;membrane-bounded organelle;nuclear chromatin;nuclear chromosome part;nuclear euchromatin;nuclear heterochromatin;nuclear part;nucleoplasm;nucleus;organelle;organelle part	Transcription intermediary factor 1-beta
136	+	2.22737	2.08531	Q14134-1	[R].YVNNYTNSFGGEWSAPDTMK.[R]	Q14134-1 [450-469]	TRIM29	TRI29_HUMAN	biological regulation;biosynthetic process;cellular biosynthetic process;cellular macromolecule biosynthetic process;cellular macromolecule metabolic process;cellular metabolic process;cellular nitrogen compound metabolic process;cellular process;macromolecule biosynthetic process;macromolecule metabolic process;metabolic process;negative regulation of biological process;negative regulation of bi…	binding;cation binding;ion binding;metal ion binding;nucleic acid binding transcription factor activity;sequence-specific DNA binding transcription factor activity;transition metal ion binding;zinc ion binding	cell part;cytoplasm;cytoskeleton;intermediate filament cytoskeleton;intracellular non-membrane-bounded organelle;intracellular organelle;intracellular organelle part;intracellular part;non-membrane-bounded organelle;nuclear part;nucleoplasm;organelle;organelle part	Tripartite motif-containing protein 29
137	+	2.0251	2.93504	P17480	[K].FSQELLSNGELNHLPLK.[E]	P17480 [578-594]	UBTF	UBF1_HUMAN	biological regulation;biosynthetic process;cellular biosynthetic process;cellular component organization;cellular component organization at cellular level;cellular component organization or biogenesis;cellular component organization or biogenesis at cellular level;cellular macromolecule biosynthetic process;cellular macromolecule metabolic process;cellular metabolic process;cellular nitrogen comp…	binding;chromatin binding;DNA binding;nucleic acid binding	cell part;intracellular non-membrane-bounded organelle;intracellular organelle;intracellular organelle part;intracellular part;non-membrane-bounded organelle;nuclear part;nucleolus;nucleoplasm;organelle;organelle part	Nucleolar transcription factor 1
	+	3.09435	2.671	P17480	[R].QLQEERPELSESELTR.[L]	P17480 [424-439]	UBTF	UBF1_HUMAN	biological regulation;biosynthetic process;cellular biosynthetic process;cellular component organization;cellular component organization at cellular level;cellular component organization or biogenesis;cellular component organization or biogenesis at cellular level;cellular macromolecule biosynthetic process;cellular macromolecule metabolic process;cellular metabolic process;cellular nitrogen comp…	binding;chromatin binding;DNA binding;nucleic acid binding	cell part;intracellular non-membrane-bounded organelle;intracellular organelle;intracellular organelle part;intracellular part;non-membrane-bounded organelle;nuclear part;nucleolus;nucleoplasm;organelle;organelle part	Nucleolar transcription factor 1
138	+	2.06794	-2.36797	P13010	[K].YAPTEAQLNAVDALIDSMSLAK.[K]	P13010 [444-465]	XRCC5	XRCC5_HUMAN	anatomical structure development;anatomical structure homeostasis;biological regulation;biosynthetic process;brain development;cell differentiation;cell proliferation;cellular biosynthetic process;cellular component organization;cellular component organization at cellular level;cellular component organization or biogenesis;cellular component organization or biogenesis at cellular level;cellular d…	adenyl nucleotide binding;adenyl ribonucleotide binding;ATP binding;ATPase activity;ATPase activity, coupled;ATP-dependent DNA helicase activity;ATP-dependent helicase activity;binding;catalytic activity;damaged DNA binding;DNA binding;DNA helicase activity;DNA-dependent ATPase activity;double-stranded DNA binding;enzyme binding;helicase activity;hydrolase activity;hydrolase activity, acting on a…	cell part;chromosomal part;chromosome, telomeric region;cytoplasmic part;cytosol;intracellular membrane-bounded organelle;intracellular non-membrane-bounded organelle;intracellular organelle;intracellular organelle part;intracellular part;Ku70:Ku80 complex;macromolecular complex;membrane;membrane-bounded organelle;nonhomologous end joining complex;non-membrane-bounded organelle;nuclear chromosome…	X-ray repair cross-complementing protein 5
	+	2.52044	-2.7933	P13010	[K].DQVTAQEIFQDNHEDGPTAK.[K]	P13010 [546-565]	XRCC5	XRCC5_HUMAN	anatomical structure development;anatomical structure homeostasis;biological regulation;biosynthetic process;brain development;cell differentiation;cell proliferation;cellular biosynthetic process;cellular component organization;cellular component organization at cellular level;cellular component organization or biogenesis;cellular component organization or biogenesis at cellular level;cellular d…	adenyl nucleotide binding;adenyl ribonucleotide binding;ATP binding;ATPase activity;ATPase activity, coupled;ATP-dependent DNA helicase activity;ATP-dependent helicase activity;binding;catalytic activity;damaged DNA binding;DNA binding;DNA helicase activity;DNA-dependent ATPase activity;double-stranded DNA binding;enzyme binding;helicase activity;hydrolase activity;hydrolase activity, acting on a…	cell part;chromosomal part;chromosome, telomeric region;cytoplasmic part;cytosol;intracellular membrane-bounded organelle;intracellular non-membrane-bounded organelle;intracellular organelle;intracellular organelle part;intracellular part;Ku70:Ku80 complex;macromolecular complex;membrane;membrane-bounded organelle;nonhomologous end joining complex;non-membrane-bounded organelle;nuclear chromosome…	X-ray repair cross-complementing protein 5
139	+	9.08869	6.00418	P12956	[K].NIYVLQELDNPGAK.[R]	P12956 [101-114]	XRCC6	XRCC6_HUMAN	anatomical structure development;anatomical structure homeostasis;biological regulation;biosynthetic process;brain development;cellular biosynthetic process;cellular component organization;cellular component organization at cellular level;cellular component organization or biogenesis;cellular component organization or biogenesis at cellular level;cellular hyperosmotic response;cellular hyperosmot…	5'-deoxyribose-5-phosphate lyase activity;adenyl nucleotide binding;adenyl ribonucleotide binding;ATP binding;ATPase activity;ATPase activity, coupled;ATP-dependent DNA helicase activity;ATP-dependent helicase activity;binding;carbon-oxygen lyase activity;catalytic activity;damaged DNA binding;DNA binding;DNA helicase activity;DNA-dependent ATPase activity;double-stranded DNA binding;helicase act…	cell part;chromosomal part;cytoplasmic part;cytosol;intracellular membrane-bounded organelle;intracellular non-membrane-bounded organelle;intracellular organelle;intracellular organelle part;intracellular part;Ku70:Ku80 complex;macromolecular complex;membrane;membrane-bounded organelle;nonhomologous end joining complex;non-membrane-bounded organelle;nuclear chromosome part;nuclear part;nuclear te…	X-ray repair cross-complementing protein 6
	+	2.3132	-1.98701	P12956	[R].DLLAVVFYGTEK.[D]	P12956 [81-92]	XRCC6	XRCC6_HUMAN	anatomical structure development;anatomical structure homeostasis;biological regulation;biosynthetic process;brain development;cellular biosynthetic process;cellular component organization;cellular component organization at cellular level;cellular component organization or biogenesis;cellular component organization or biogenesis at cellular level;cellular hyperosmotic response;cellular hyperosmot…	5'-deoxyribose-5-phosphate lyase activity;adenyl nucleotide binding;adenyl ribonucleotide binding;ATP binding;ATPase activity;ATPase activity, coupled;ATP-dependent DNA helicase activity;ATP-dependent helicase activity;binding;carbon-oxygen lyase activity;catalytic activity;damaged DNA binding;DNA binding;DNA helicase activity;DNA-dependent ATPase activity;double-stranded DNA binding;helicase act…	cell part;chromosomal part;cytoplasmic part;cytosol;intracellular membrane-bounded organelle;intracellular non-membrane-bounded organelle;intracellular organelle;intracellular organelle part;intracellular part;Ku70:Ku80 complex;macromolecular complex;membrane;membrane-bounded organelle;nonhomologous end joining complex;non-membrane-bounded organelle;nuclear chromosome part;nuclear part;nuclear te…	X-ray repair cross-complementing protein 6
	+	3.35657	-2.06343	P12956	[K].IQVTPPGFQLVFLPFADDK.[R]	P12956 [425-443]	XRCC6	XRCC6_HUMAN	anatomical structure development;anatomical structure homeostasis;biological regulation;biosynthetic process;brain development;cellular biosynthetic process;cellular component organization;cellular component organization at cellular level;cellular component organization or biogenesis;cellular component organization or biogenesis at cellular level;cellular hyperosmotic response;cellular hyperosmot…	5'-deoxyribose-5-phosphate lyase activity;adenyl nucleotide binding;adenyl ribonucleotide binding;ATP binding;ATPase activity;ATPase activity, coupled;ATP-dependent DNA helicase activity;ATP-dependent helicase activity;binding;carbon-oxygen lyase activity;catalytic activity;damaged DNA binding;DNA binding;DNA helicase activity;DNA-dependent ATPase activity;double-stranded DNA binding;helicase act…	cell part;chromosomal part;cytoplasmic part;cytosol;intracellular membrane-bounded organelle;intracellular non-membrane-bounded organelle;intracellular organelle;intracellular organelle part;intracellular part;Ku70:Ku80 complex;macromolecular complex;membrane;membrane-bounded organelle;nonhomologous end joining complex;non-membrane-bounded organelle;nuclear chromosome part;nuclear part;nuclear te…	X-ray repair cross-complementing protein 6
	+	1.94775	-2.44339	P12956	[R].TFNTSTGGLLLPSDTK.[R]	P12956 [302-317]	XRCC6	XRCC6_HUMAN	anatomical structure development;anatomical structure homeostasis;biological regulation;biosynthetic process;brain development;cellular biosynthetic process;cellular component organization;cellular component organization at cellular level;cellular component organization or biogenesis;cellular component organization or biogenesis at cellular level;cellular hyperosmotic response;cellular hyperosmot…	5'-deoxyribose-5-phosphate lyase activity;adenyl nucleotide binding;adenyl ribonucleotide binding;ATP binding;ATPase activity;ATPase activity, coupled;ATP-dependent DNA helicase activity;ATP-dependent helicase activity;binding;carbon-oxygen lyase activity;catalytic activity;damaged DNA binding;DNA binding;DNA helicase activity;DNA-dependent ATPase activity;double-stranded DNA binding;helicase act…	cell part;chromosomal part;cytoplasmic part;cytosol;intracellular membrane-bounded organelle;intracellular non-membrane-bounded organelle;intracellular organelle;intracellular organelle part;intracellular part;Ku70:Ku80 complex;macromolecular complex;membrane;membrane-bounded organelle;nonhomologous end joining complex;non-membrane-bounded organelle;nuclear chromosome part;nuclear part;nuclear te…	X-ray repair cross-complementing protein 6
	+	3.13672	-2.58703	P12956	[R].NLEALALDLMEPEQAVDLTLPK.[V]	P12956 [489-510]	XRCC6	XRCC6_HUMAN	anatomical structure development;anatomical structure homeostasis;biological regulation;biosynthetic process;brain development;cellular biosynthetic process;cellular component organization;cellular component organization at cellular level;cellular component organization or biogenesis;cellular component organization or biogenesis at cellular level;cellular hyperosmotic response;cellular hyperosmot…	5'-deoxyribose-5-phosphate lyase activity;adenyl nucleotide binding;adenyl ribonucleotide binding;ATP binding;ATPase activity;ATPase activity, coupled;ATP-dependent DNA helicase activity;ATP-dependent helicase activity;binding;carbon-oxygen lyase activity;catalytic activity;damaged DNA binding;DNA binding;DNA helicase activity;DNA-dependent ATPase activity;double-stranded DNA binding;helicase act…	cell part;chromosomal part;cytoplasmic part;cytosol;intracellular membrane-bounded organelle;intracellular non-membrane-bounded organelle;intracellular organelle;intracellular organelle part;intracellular part;Ku70:Ku80 complex;macromolecular complex;membrane;membrane-bounded organelle;nonhomologous end joining complex;non-membrane-bounded organelle;nuclear chromosome part;nuclear part;nuclear te…	X-ray repair cross-complementing protein 6
	+	2.98967	-2.97351	P12956	[R].DTGIFLDLMHLK.[K]	P12956 [195-206]	XRCC6	XRCC6_HUMAN	anatomical structure development;anatomical structure homeostasis;biological regulation;biosynthetic process;brain development;cellular biosynthetic process;cellular component organization;cellular component organization at cellular level;cellular component organization or biogenesis;cellular component organization or biogenesis at cellular level;cellular hyperosmotic response;cellular hyperosmot…	5'-deoxyribose-5-phosphate lyase activity;adenyl nucleotide binding;adenyl ribonucleotide binding;ATP binding;ATPase activity;ATPase activity, coupled;ATP-dependent DNA helicase activity;ATP-dependent helicase activity;binding;carbon-oxygen lyase activity;catalytic activity;damaged DNA binding;DNA binding;DNA helicase activity;DNA-dependent ATPase activity;double-stranded DNA binding;helicase act…	cell part;chromosomal part;cytoplasmic part;cytosol;intracellular membrane-bounded organelle;intracellular non-membrane-bounded organelle;intracellular organelle;intracellular organelle part;intracellular part;Ku70:Ku80 complex;macromolecular complex;membrane;membrane-bounded organelle;nonhomologous end joining complex;non-membrane-bounded organelle;nuclear chromosome part;nuclear part;nuclear te…	X-ray repair cross-complementing protein 6
	+	2.29986	-3.40186	P12956	[R].DIISIAEDEDLR.[V]	P12956 [219-230]	XRCC6	XRCC6_HUMAN	anatomical structure development;anatomical structure homeostasis;biological regulation;biosynthetic process;brain development;cellular biosynthetic process;cellular component organization;cellular component organization at cellular level;cellular component organization or biogenesis;cellular component organization or biogenesis at cellular level;cellular hyperosmotic response;cellular hyperosmot…	5'-deoxyribose-5-phosphate lyase activity;adenyl nucleotide binding;adenyl ribonucleotide binding;ATP binding;ATPase activity;ATPase activity, coupled;ATP-dependent DNA helicase activity;ATP-dependent helicase activity;binding;carbon-oxygen lyase activity;catalytic activity;damaged DNA binding;DNA binding;DNA helicase activity;DNA-dependent ATPase activity;double-stranded DNA binding;helicase act…	cell part;chromosomal part;cytoplasmic part;cytosol;intracellular membrane-bounded organelle;intracellular non-membrane-bounded organelle;intracellular organelle;intracellular organelle part;intracellular part;Ku70:Ku80 complex;macromolecular complex;membrane;membrane-bounded organelle;nonhomologous end joining complex;non-membrane-bounded organelle;nuclear chromosome part;nuclear part;nuclear te…	X-ray repair cross-complementing protein 6
140	+	2.24597	3.44776	Q9H0D6-1	[R].GVGAEPLLPWNR.[M]	Q9H0D6-1 [884-895]	XRN2	XRN2_HUMAN	biological regulation;biosynthetic process;catabolic process;cell growth;cellular biosynthetic process;cellular catabolic process;cellular macromolecule catabolic process;cellular macromolecule metabolic process;cellular metabolic process;cellular nitrogen compound metabolic process;cellular process;DNA catabolic process;DNA catabolic process, exonucleolytic;DNA metabolic process;gamete generatio…	5'-3' exonuclease activity;5'-3' exoribonuclease activity;binding;catalytic activity;cation binding;DNA binding;exonuclease activity;exonuclease activity, active with either ribo- or deoxyribonucleic acids and producing 5'-phosphomonoesters;exoribonuclease activity;exoribonuclease activity, producing 5'-phosphomonoesters;hydrolase activity;hydrolase activity, acting on ester bonds;ion binding;met…	aggresome;cell part;inclusion body;intracellular membrane-bounded organelle;intracellular non-membrane-bounded organelle;intracellular organelle;intracellular organelle part;intracellular part;membrane;membrane-bounded organelle;non-membrane-bounded organelle;nuclear part;nucleolus;nucleus;organelle;organelle part	5'-3' exoribonuclease 2
141	+	2.03272	-2.43829	P67809	[M].SSEAETQQPPAAPPAAPALSAADTKPGTTGSGAGSGGPGGLTSAAPAGGDK.[K]	P67809 [2-52]	YBX1	YBOX1_HUMAN	biological regulation;biosynthetic process;cellular biosynthetic process;cellular macromolecule biosynthetic process;cellular macromolecule metabolic process;cellular metabolic process;cellular nitrogen compound metabolic process;cellular process;chordate embryonic development;CRD-mediated mRNA stabilization;developmental process;embryo development;embryo development ending in birth or egg hatchi…	binding;core promoter proximal region DNA binding;core promoter proximal region sequence-specific DNA binding;DNA binding;double-stranded DNA binding;enzyme binding;GTPase binding;nucleic acid binding;nucleic acid binding transcription factor activity;protein binding;regulatory region DNA binding;regulatory region nucleic acid binding;RNA binding;RNA polymerase II core promoter proximal region se…	cell part;CRD-mediated mRNA stability complex;cytoplasm;cytoplasmic part;extracellular membrane-bounded organelle;extracellular organelle;extracellular region part;extracellular vesicular exosome;histone pre-mRNA 3'end processing complex;intracellular membrane-bounded organelle;intracellular non-membrane-bounded organelle;intracellular organelle;intracellular organelle part;intracellular part;mac…	Nuclease-sensitive element-binding protein 1
142	+	2.59423	2.18047	P49750-1	[R].GPASQFYITPSTSLSPR.[Q]	P49750-1 [620-636]	YLPM1	YLPM1_HUMAN	biological regulation;regulation of biological process;regulation of cellular component organization;regulation of cellular metabolic process;regulation of cellular process;regulation of chromosome organization;regulation of DNA metabolic process;regulation of homeostatic process;regulation of macromolecule metabolic process;regulation of metabolic process;regulation of nitrogen compound metaboli…	nucleic acid binding transcription factor activity;RNA polymerase II core promoter proximal region sequence-specific DNA binding transcription factor activity;RNA polymerase II core promoter proximal region sequence-specific DNA binding transcription factor activity involved in negative regulation of transcription;sequence-specific DNA binding RNA polymerase II transcription factor activity;seque…	cell part;cytoplasm;intracellular membrane-bounded organelle;intracellular organelle;intracellular organelle part;intracellular part;membrane-bounded organelle;nuclear body;nuclear part;nuclear speck;nucleoplasm;nucleoplasm part;nucleus;organelle;organelle part	HIST
143	+	3.41286	1.8771	Q96ME7	[R].IQCPNQGCEAVYSSVSGLK.[A]	Q96ME7 [406-424]	ZNF512	ZN512_HUMAN	biological regulation;biosynthetic process;cellular biosynthetic process;cellular macromolecule biosynthetic process;cellular macromolecule metabolic process;cellular metabolic process;cellular nitrogen compound metabolic process;cellular process;macromolecule biosynthetic process;macromolecule metabolic process;metabolic process;nitrogen compound metabolic process;nucleic acid metabolic process;…	binding;cation binding;DNA binding;ion binding;metal ion binding;nucleic acid binding	cell part;intracellular membrane-bounded organelle;intracellular organelle;intracellular organelle part;intracellular part;membrane-bounded organelle;nuclear part;nucleoplasm;nucleus;organelle;organelle part	Zinc finger protein 512
144	+	2.78219	3.44193	O95218-1	[K].YKLDEDEDEDDADLSK.[Y]	O95218-1 [167-182]	ZRANB2	ZRAB2_HUMAN	biological regulation;cellular macromolecule metabolic process;cellular metabolic process;cellular nitrogen compound metabolic process;cellular process;macromolecule metabolic process;metabolic process;mRNA metabolic process;mRNA processing;nitrogen compound metabolic process;nucleic acid metabolic process;nucleobase-containing compound metabolic process;primary metabolic process;regulation of bi…	binding;cation binding;ion binding;metal ion binding;nucleic acid binding;nucleic acid binding transcription factor activity;RNA binding;sequence-specific DNA binding transcription factor activity;transition metal ion binding;zinc ion binding	cell part;intracellular membrane-bounded organelle;intracellular organelle;intracellular organelle part;intracellular part;membrane-bounded organelle;nuclear part;nucleoplasm;nucleus;organelle;organelle part	Zinc finger Ran-binding domain-containing protein 2

## Sheet: Molecular network
Supplementary Data 4 (Continued). Distinctive molecular networks affected by aberrant (P)RR expression.
Network No.	Molecules in network	Score	Focus molecules	Top diseases and functions
1	AATF,Cbp/p300,CTR9,DHX9,DNA-directed RNA polymerase,FUS,GTF2E1,HINT1,HNRNPL,HNRNPU,Holo RNA polymerase II,Ikb,KHDRBS1,NFkB (complex),Ngf,P-TEFb,PNN,POLR2A,POLR2B,POLR2C,POLR2G,POLR2J,PSPC1,RNA polymerase II,RPS3,RUVBL1,SAFB,SFPQ,SRRM1,SUB1,Tap,TCEA1,TOP2A,TRIM29,YBX1	54	26	Gene Expression, RNA Post-Transcriptional Modification, Infectious Diseases
2	ADNP,APC (complex),BCLAF1,CBX3,CBX5,Cdk,CDKN2A,CSNK2A1,Ctbp,Cyclin A,E2f,ENO1,ENO3,estrogen receptor,Hdac,HDAC1,HDGFL2,Histone h3,INCENP,KDM1A,MAPK1,N-cor,NCL,NUP153,PA2G4,PHB,POGZ,Rb,RCC1,RSF1,Rxr,SET,thymidine kinase,TMPO,TRIM28	46	23	Gene Expression, Cell Cycle, Cell Death and Survival
3	BAZ1B,BAZ2A,CHD2,CHD3,CHD4,DEK,ERK1/2,H1F0,Hat,HAT1,Hdac1/2,HDGF,HIST1H1B,HIST1H1D,HISTONE,histone deacetylase,Histone h4,HP1,Mi2,Mta,MTA1,MTA2,MYBBP1A,NASP,NuRD,PCBP2,Pias,PSIP1,RAD21,SMARCA5,TOP1,Top2,Transportin,UBTF,ZRANB2	43	22	Cellular Assembly and Organization, DNA Replication, Recombination, and Repair, Gene Expression
4	ADAR,Akt,APEX1,C17orf49,CDK4/6,DNA-methyltransferase,DNA-PK,FEN1,H2AFY,H2AFY2,HIST2H2AB,Histone H1,HMGB2,ILF2,ILF3,Ku,Mcm,MCM3,MCM4,MCM6,N-Cadherin,POLbeta-POLepsilon-POLgamma-XRCC1-LIGI-PARP1-PCNA-FEN1,PRKDC,Rnr,RPA,RPA2,RUVBL2,SET complex,SSRP1,TFIIH,TIP60,XRCC5,XRCC6,XRN2,YLPM1	40	21	DNA Replication, Recombination, and Repair, Cellular Assembly and Organization, Cellular Function and Maintenance
5	ACTB,Actin,ADRB,Alpha catenin,BCR (complex),CALR,CaMKII,caspase,Cofilin,cytochrome C,F Actin,HMGB1,HNRNPC,HNRNPK,Ifn gamma,IgG,IgG1,Igm,Immunoglobulin,Jnk,MHC CLASS I (family),PARP,PARP1,PEG10,phosphatase,Pld,PP1 protein complex group,Pp1c,PURA,Rock,RPS27,Smad2/3,Sos,SRC (family),STAT1	15	10	Gene Expression, Cell Cycle, Cell-To-Cell Signaling and Interaction
6	Alp,ATPase,CCAR2,CDCA5,Collagen type I,Collagen type IV,Collagen(s),Cyclin D,Cyclin E,cytochrome-c oxidase,ERK,Fgf,HSPD1,JINK1/2,Laminin (complex),LONP1,MAP2K1/2,Mek,Mitochondrial complex 1,MMP14,NME2,P glycoprotein,Pdgf (complex),PDGF BB,Pkg,PP2A,Ppp2c,PRDX5,Rar,Rsk,Smad,SRRT,STAT5a/b,TFAM,Tgf beta	13	9	Nucleic Acid Metabolism, Small Molecule Biochemistry, Energy Production
7	14-3-3,Ap1,CAPN2,CD3,Creb,Focal adhesion kinase,GADD45,HNRNPA2B1,HUWE1,Ifn,IFN Beta,IL1,IL12 (complex),IMPDH1,IMPDH2,Integrin,Interferon alpha,KHSRP,LDL,MHC Class I (complex),p85 (pik3r),Pdgfr,PI3K (complex),PI3K (family),PML,Pro-inflammatory Cytokine,PUM3,Rac,Raf,Ras,Ras homolog,RPL6,TCR,Tlr,Tnf (family)	13	9	Cancer, Hematological Disease, Immunological Disease
8	26s Proteasome,Akr1c14,AMPK,ARHGAP23,CDC5L,Cg,Ck2,CTNNB1,DDB1,FAM120C,FSH,G3BP1,Growth hormone,Gsk3,HNRNPA1,HNRNPDL,Hsp70,Hsp90,IKK (complex),IL12 (family),Insulin,L-alanine,Lh,Mapk,Mmp,MMP23B,NMDA Receptor,P38 MAPK,PCNA,Pka,Pkc(s),STAT,TCP1,Ubiquitin,Vegf	11	8	Amino Acid Metabolism, Molecular Transport, Small Molecule Biochemistry
9	ABTB1,AKT1,ANKRD2,ANP32E,CARHSP1,Cdc2b,CNN2,D-thioctic acid,DNER,EEF1D,FN1,FOS,FSTL3,GLIPR1,HIST1H2BK,mir-128,miR-296-5p (miRNAs w/seedGGGCCCC),MPZL2,MT1L,MYL4,NAE1,NMB,NR3C1,PAXBP1,PREX2,SEMA6A,SMAD2,SON,SSBP1,SUMO-Ubc9 E2,TIPARP,TP53,VCAM1,ZNF512,ZNF652	11	8	Hematological System Development and Function, Lymphoid Tissue Structure and Development, Organ Morphology
