# Supplementary material for: Aberrant (pro)renin receptor expression induces genomic instability in pancreatic ductal adenocarcinoma through upregulation of SMARCA5/SNF2H
Source: Commun Biol. 2020 Nov 27;3:724. doi: 10.1038/s42003-020-01434-x (PMC7695732; doi:10.1038/s42003-020-01434-x)
Supplement: Supplementary file 8 — Supplementary Data 5 [file 42003_2020_1434_MOESM8_ESM.xlsx]

## Sheet: Primers
Supplementary Data 5. PCR primers.
Gene	Forward (5' to 3')	Reverse (5' to 3')
h(P)RR_TARGET	CTTGGCCTTGGCTGTGATTATC	TAGACTTGGCCTGGGTACTGAC
h(P)RR_10His	AAGAACCCAGCAAGTCCCTA	AGTGGTGGTGATGGTGATGA
ACTB	GCGAGCACAGAGCCTCGCCTTTG	ACGACGAGCGCGGCGATATCAT
KRAS	AGGCCTGCTGAAAATGACTG	TTGTTGGATCATATTCGTCCAC
CDKN2A	GAAGAAAGAGGAGGGGCTG	GCGCTACCTGATTCCAATTC

## Sheet: Antibodies
Supplementary Data 5 (Continued). Antibodies.
Antibodies	Company	Cat#	Dilution rate
Rabbit polyclonal anti-ATP6AP2 (aa.146-350)	Sigma-Aldrich	Cat#SAB2702080	WB:1:1000; IF:1:250
Rabbit polyclonal anti-ATP6AP2 (aa.224-237)	Hirose et al., 2009		IF:1:100
Rabbit monoclonal anti-PCNA (D3H8P)	Cell Signaling Technology	Cat#13110	WB:1:1000
Rabbit monoclonal anti-PARP (46D11)	Cell Signaling Technology	Cat#9532	WB:1:1000
Rabbit monoclonal anti-MCM3 (D47B6)	Cell Signaling Technology	Cat#4003	WB:1:1000
Rabbit polyclonal anti-Ku80	Cell Signaling Technology	Cat#2753	WB:1:1000
Rabbit monoclonal anti-SP-1(D4C3)	Cell Signaling Technology	Cat#9389	WB:1:1000
Rabbit monoclonal anti-Lamin B1(D4Q4Z)	Cell Signaling Technology	Cat#12586	WB:1:1000
Mouse monoclonal anti-α-Tubulin (DM1A)	Cell Signaling Technology	Cat#3873	WB:1:1000
Mouse monoclonal anti-β-actin	Sigma-Aldrich	Cat#A5441	WB:1:1000
Rabbit polyclonal anti-phospho-Histone H2A.X (Ser139)	Cell Signaling Technology	Cat#2577	WB:1:1000
Rabbit monoclonal anti-Histone H2A.X(D17A3)	Cell Signaling Technology	Cat#7631	WB:1:1000
Mouse monoclonal anti-phospho-p53 (Ser15) (16G8)	Cell Signaling Technology	Cat#9286	WB:1:1000
Rabbit polyclonal anti- p53	Cell Signaling Technology	Cat#9282	WB:1:1000
Rabbit polyclonal anti-Normal Rabbit IgG	Cell Signaling Technology	Cat#2729	WB:1:1000
Rabbit polyclonal anti-SNF2H (ChIP Grade)	Abcam	Cat#ab3749	WB:1:1000
Mouse monoclonal anti-BrdU	Becton Dickinson	Cat#347580	DNA fibre assay: 1:100
Rat monoclonal anti-BrdU [BU1/75(ICR1)]	Abcam	Cat#ab6326	DNA fibre assay:1:1000
Mouse monoclonal DYKDDDDK Tag (FG4R)	Thermo Fisher Scientific	Cat# MA1-91878	WB:1:1000
Alexa anti-mouse 488	Thermo Fisher Scientific	Cat #A11001	DNA fibre assay: 1:1000
Alexa-anti rat 594	Thermo Fisher Scientific	Cat #A11007	DNA fibre assay: 1:1000
Alexa anti-rabbit 488	Thermo Fisher Scientific	Cat #A11034	IF:1:500
IRDye 800 goat anti-rabbit IgG	LI-COR	Cat#926-32221	WB:1:1000
IRDye 680 goat anti-mouse IgG	LI-COR	Cat#926-32220	WB:1:1000

## Sheet: siRNA
Supplementary Data 5 (Continued). siRNAs.
siRNA	Sequences
SMARCA5 siRNA #1	5’-GGA GGC UUG UGG AUC AGA AUC UGA A-3’ 5’-UUC AGA UUC UGA UCC ACA AGC CUC C-3’
SMARCA5 siRNA #2	5’-CAG GGA AGC UCU UCG UGU UAG UGA A-3’5’-UUC ACU AAC ACG AAG AGC UUC CCU G-3’

## Sheet: Cell lines
Supplementary Data 5 (Continued). Cell lines.
Cell lines	Sources
HPDE-1/E6E7	Furukawa et al. (1996)
HPDE-6/E6E7	Ouyang et al. (2000)
HEK293	Stocks at Department of Pharmacology, Faculty of Medicine, Kagawa University.
PK-1	IDAC
PANC-1	ATCC
MiaPaCa-2	ATCC
1301	ECACC
